# Supplementary material for: Uncovering the Secret of Mesenchymal Stromal Cells Secretome: From Extracellular Vesicle Cargo to Neuroprotection
Source: Cells. 2026 May 13;15(10):889. doi: 10.3390/cells15100889 (PMC13204574; doi:10.3390/cells15100889)
Supplement: Supplementary file 1 [file cells-15-00889-s001.zip]

Archive with 3 entries (3 files):
- Spreadsheet S2_MSC-EV cargo miRNA_revised.xlsx
- Supplementary File_search methods and limitations.pdf
- Spreadsheet S1_MSC-EV cargo proteins_revised.xlsx
