# Supplementary material for: Uncovering the Secret of Mesenchymal Stromal Cells Secretome: From Extracellular Vesicle Cargo to Neuroprotection
Source: Cells. 2026 May 13;15(10):889. doi: 10.3390/cells15100889 (PMC13204574; doi:10.3390/cells15100889)
Supplement: Supplementary file 1 [file cells-15-00889-s001.zip › Spreadsheet S2_MSC-EV cargo miRNA_revised.xlsx]

## Sheet: 43 citations
List of miRNA datasets from each citation (43 datasets/43 citations)
(Li et al. 2025)	(Figueroa-Valdes et al. 2025)	(Bi et al. 2022)	(Wang et al. 2024)	(Wu et al. 2021)	(Cao et al. 2021)	(Yu et al. 2025)	(Xu et al. 2025)	(Chen et al. 2025)	(Zhang, Yu, Chen, and Wang 2025)	(Choi et al. 2024)	(Chen et al. 2024)	(Kouroupis, Kaplan, and Best 2022)	(Markoutsa et al. 2022)	(Crossland et al. 2025)	(Kosuthova et al. 2024)	(Kim et al. 2023)	(Wang et al. 2023)	(Ge et al. 2021)	(Liu et al. 2024)	(Gschwendtberger et al. 2023)	(Philippon et al. 2025)	(Wang et al. 2025)	(Watanabe, Mizushima, and Horiguchi 2025)	(Gatti et al. 2024)	(Xie et al. 2025)	(Chinnici et al. 2021)	(Cho, Kim, Woo, and Ryu 2025)	(Yu, Huang, Liu, and Cai 2024)	(Sanjurjo-Rodriguez et al. 2021)	(Luo et al. 2021)	Eirin et al. 2021)	(Pierce and Kurata 2021)	(Chang et al. 2025)	(Wang, Chen, et al. 2024)	(Liu et al. 2021)	(Massoumi et al. 2026)	(Lv et al. 2024)	(Wang et al. 2026)	(Zheng et al. 2025)	(Xu et al. 2023)	(Shen, Liu, and Dai 2026)	(Kim et al. 2021)
hsa-miR-451a	hsa-miR-107	hsa-miR-146a-5p	hsa-miR-132-3p	hsa-miR-23a-3p	hsa-miR-100-5p	hsa-miR-23a-3p	hsa-miR-222-3p	hsa-miR-205-5p	hsa-miR-100-5p	hsa-miR-122-5p	hsa-miR-378a-5p	hsa-miR-142-3p	hsa-miR-219a-2-3p	hsa-miR-4454	hsa-miR-9-5p	hsa-miR-122-5p	hsa-miR-125b-5p	hsa-miR-431-5p	hsa-miR-148a-3p	hsa-miR-221-3p	hsa-miR-4516	hsa-miR-149-5p	hsa-miR-4454	hsa-miR-21-5p	hsa-let-7b-5p	hsa-let-7b-5p	hsa-miR-24-3p	hsa-miR-21-5p	hsa-miR-191-5p	hsa-miR-4655-5p	hsa-miR-1291	hsa-miR-21-5p	hsa-miR-16-5p	hsa-let-7b-5p	hsa-miR-581	hsa-miR-128-3p	hsa-miR-10b-5p	hsa-miR-16-5p	hsa-miR-16-5p	hsa-miR-708-5p	hsa-miR-126-5p	hsa-miR-125b-5p
hsa-miR-191-5p	hsa-miR-320a	hsa-let-7i-5p	hsa-miR-574-5p	hsa-miR-1260a	hsa-miR-26a-5p	hsa-let-7b-5p	hsa-miR-744-5p	hsa-miR149-5p	hsa-miR-127-3p	hsa-miR-3591-3p	hsa-miR-4433a-5p	hsa-miR-146a	hsa-miR-10527-5p	hsa-miR-125b-5p	hsa-miR-1-3p	hsa-miR-6748-3p	hsa-miR-432-5p	hsa-miR-605-3p	hsa-miR-100-5p	hsa-miR-125b-5p	hsa-miR-27b-3p	hsa-miR-148b-3p	hsa-miR-1260b	hsa-miR-221-3p	hsa-let-7a-5p	hsa-let-7e-5p	hsa-miR-130a-3p	hsa-miR-26a-5p	hsa-miR-10a-5p	hsa-miR-6506-5p	hsa-miR-888-5p	hsa-miR-221-3p	hsa-miR-21-5p	hsa-let-7a-5p	hsa-miR-146a-3p	hsa-miR-409-3p	hsa-miR-30d-5p	hsa-miR-146a-5p	hsa-miR-126-3p	hsa-miR-1260b	hsa-miR-197-3p	hsa-miR-21-5p
hsa-miR-486-5p	hsa-miR-137	hsa-miR-221-3p	hsa-miR-125b-5p	hsa-let-7b-5p	hsa-miR-125b-5p	hsa-let-7a-5p	hsa-miR-23b-3p	hsa-miR-7-1-3p	hsa-miR-191-5p	hsa-miR-10b-5p	hsa-miR-4433b-3p	hsa-miR-107	hsa-miR-329-5p	hsa-let-7a-5p	hsa-miR-374b-5p	hsa-miR-361-3p	hsa-miR-199a-3p	hsa-miR-605b-3p	hsa-miR-222-3p	hsa-miR-210-3p	hsa-miR-7975	hsa-miR-148a-5p	hsa-miR-3960	hsa-miR-125b-5p	hsa-let-7i-5p	hsa-miR-17-5p	hsa-miR-29a-3p	hsa-miR-495-3p	hsa-miR-107	hsa-miR-4635	hsa-miR-6892-3p	hsa-let-7b-5p	hsa-miR-125b-5p	hsa-miR-1290	hsa-let-7a-5p	hsa-miR-370-3p	hsa-miR-25-3p	hsa-miR-126-3p	hsa-miR-125b-5p	hsa-miR-181d-5p	hsa-miR-186-5p	hsa-miR-127-3p
hsa-miR-221-3p	hsa-miR-421	hsa-miR-92a-3p	hsa-miR-199b-5p	hsa-miR-3960	hsa-miR-125a-5p	hsa-miR-1246	hsa-miR-769-5p	hsa-miR-181d-5p	hsa-miR-99b-5p	hsa-miR-199a-3p	hsa-miR-146a-5p	hsa-miR-25-3p	hsa-miR-380-5p	hsa-miR-4286	hsa-miR-374c-3p	hsa-miR-629-5p	hsa-miR-199b-3p	hsa-miR-203b-5p	hsa-miR-10b-5p	hsa-miR-29a-3p	hsa-miR-6089	hsa-miR-148a-3p	hsa-miR-6089	hsa-miR-22-3p	hsa-miR-125b-5p	hsa-miR-21-5p	hsa-miR-191-5p	hsa-miR-182-5p	hsa-miR-148a-3p	hsa-miR-129-5p	hsa-miR-222-5p	hsa-let-7a-5p	hsa-let-7a-5p	hsa-miR-126-5p	hsa-miR-23b-5p	hsa-miR-493-5p	hsa-miR-378a-3p	hsa-let-7f-5p	hsa-miR-146a-5p	hsa-miR-5100	hsa-miR-495-3p	hsa-miR-143-3p
hsa-miR-92a-3p	hsa-miR-320c	hsa-miR-335-5p	hsa-miR-196a-5p	hsa-miR-143-3p	hsa-miR-191-5p	hsa-miR-25-3p	hsa-miR-1307-3p	hsa-miR-146b-3p	hsa-miR-151a-5p	hsa-miR-3182	hsa-miR-431-5p	hsa-miR-301a-3p	hsa-miR-517c-3p	hsa-miR-21-5p	hsa-miR-152-3p	hsa-miR-146a-5p	hsa-miR-122-5p	hsa-miR-612	hsa-miR-26a-5p	hsa-miR-21-5p	hsa-miR-4466	hsa-miR-146b-5p	hsa-miR-8072	hsa-miR-145-5p	hsa-let-7f-5p	hsa-miR-24-3p	hsa-miR-130b-3p	hsa-miR-100-5p	hsa-miR-99b-5p	hsa-miR-6772-3p	hsa-miR-8072	hsa-miR-320a-3p	hsa-let-7b-5p	hsa-miR-23a-3p	hsa-miR-20a-5p	hsa-miR-221-3p	hsa-miR-127-3p	hsa-let-7a-5p	hsa-let-7a-5p	hsa-miR-34a-5p	hsa-miR-139-5p	hsa-miR-221-3p
hsa-miR-320a-3p	hsa-miR-326	hsa-miR-151b	hsa-miR-503-5p		hsa-miR-199a-5p	hsa-miR-21-5p	hsa-miR-10396b-5p	hsa-miR-22-3p	hsa-miR-423-3p	hsa-miR-181a-5p	hsa-miR-532-5p	hsa-miR-1290	hsa-miR-578	hsa-miR-199a-3p	hsa-miR-145-5p	hsa-miR-3591-3p	hsa-miR-4516	hsa-miR-181d-5p	hsa-let-7i-5p	hsa-miR-193a-3p	hsa-miR-4286	hsa-miR-146a-5p	hsa-miR-7704	hsa-miR-376a-3p	hsa-miR-16-5p	hsa-miR-31-5p	hsa-miR-376a-3p	hsa-miR-132-3p	hsa-miR-27b-3p	hsa-mir-3689b	hsa-miR-4757-5p	hsa-miR-143-3p	hsa-let-7i-5p	hsa-let-7d-3p	hsa-miR-181a-3p	hsa-miR-27a-5p	hsa-miR-92a-3p	hsa-miR-223-3p	hsa-let-7i-5p	hsa-miR-31-5p	hsa-let-7d-3p	hsa-miR-92a-3p
hsa-miR-21-5p	hsa-miR-760	hsa-miR-21-5p	hsa-miR-193a-5p		hsa-miR-127-3p	hsa-miR-130a-3p	hsa-miR-361-3p	hsa-miR-766-3p	hsa-miR-92a-3p	hsa-miR-199b-3p	hsa-miR-222-3p	hsa-miR-378g	hsa-miR-512-3p	hsa-let-7b-5p	hsa-miR-487b-3p	hsa-miR-200a-3p	hsa-miR-183-5p	hsa-miR-629-5p	hsa-let-7b-5p	hsa-miR-199b-5p	hsa-miR-3665	hsa-miR-145-5p	hsa-miR-3665	hsa-miR-181b-5p	hsa-miR-143-3p	hsa-miR-92a-3p	hsa-miR-16-5p	hsa-miR-31-5p	hsa-let-7c-5p	hsa-miR-212-5p	hsa-miR-769-5p	hsa-miR-199a-3p	hsa-let-7f-5p	hsa-let-7f-5p	hsa-miR-223	hsa-miR-148a-3p	hsa-miR-1290	hsa-let-7i-5p	hsa-let-7f-5p	hsa-miR-222-5p	hsa-miR-664a-5p	hsa-miR-574-3p
hsa-miR-127-3p	hsa-miR-346	hsa-miR-423-5p	hsa-miR-92b-3p		hsa-miR-99b-5p		hsa-miR-193a-5p	hsa-miR-138-5p	hsa-let-7b-5p	hsa-miR-381-3p	hsa-miR-342-3p	hsa-miR-125a	hsa-miR-380-3p	hsa-miR-16-5p	hsa-miR-452-5p	hsa-miR-382-5p	hsa-miR-6873-3p	hsa-miR-224-3p	hsa-miR-423-3p	hsa-miR-22-5p	hsa-miR-301a-3p	hsa-miR-145-3p	hsa-miR-6090	hsa-miR-24-3p	hsa-miR-199a-3p	hsa-miR-99a-5p	hsa-miR-93-5p	hsa-miR-152-3p	hsa-miR-495-3p	hsa-miR-3157-3p	hsa-miR-4730	hsa-miR-199b-3p	hsa-miR-143-3p	hsa-miR-92a-3p	hsa-miR-7a-3p	hsa-let-7i-5p	hsa-miR-99b-5p	hsa-miR-423-5p	hsa-miR-21-5p	hsa-miR-181a-3p	hsa-miR-374b-5p	hsa-miR-423-3p
hsa-miR-100-5p	hsa-miR-4306	hsa-miR-320a-3p	hsa-miR-100-5p		hsa-let-7b-5p		hsa-miR-671-3p	hsa-miR-523-5p	hsa-miR-26a-5p	hsa-miR-412-5p	hsa-miR-184	hsa-miR-27b-3p	hsa-miR-323a-5p	hsa-miR-223-3p	hsa-let-7g-5p	hsa-miR-134-5p	hsa-miR-409-3p	hsa-miR-32-3p	hsa-miR-24-3p	hsa-miR-424-5p	hsa-miR-107	hsa-miR-143-3p	hsa-miR-5787	hsa-miR-181a-5p	hsa-miR-122-5p	hsa-miR-99b-3p	hsa-miR-27a-3p	hsa-miR-1260b	hsa-miR-28-5p	hsa-miR-3120-5p		hsa-let-7i-5p	hsa-miR-191-5p	hsa-let-7c-5p		hsa-miR-143-3p	hsa-miR-432-5p	hsa-let-7b-5p	hsa-let-7b-5p	hsa-miR-574-3p	hsa-miR-145-5p	hsa-miR-27b-3p
hsa-miR-142-5p	hsa-miR-1202	hsa-miR-199a-3p	hsa-miR-181b-5p		hsa-miR-423-5p		hsa-miR-520-3p	hsa-miR-153-5p	hsa-let-7a-5p	hsa-miR-4448	hsa-miR-363-3p	hsa-miR-23a-3p	hsa-miR-216a-5p	hsa-let-7i-5p	hsa-miR-574-3p	hsa-miR-323b-3p	hsa-let-7b-5p	hsa-miR-1226-3p	hsa-miR-199b-3p	hsa-miR-17-5p	hsa-miR-4488	hsa-miR-142-5p	hsa-miR-6125	hsa-miR-34a-5p	hsa-miR-21-5p	hsa-miR-100-5p	hsa-let-7b-5p	hsa-miR-30b-5p	hsa-miR-450-5p	hsa-miR-16-1-3p		hsa-miR-24-3p	hsa-miR-199a-3p	hsa-miR-574-3p		hsa-let-7f-5p	hsa-miR-532-5p	hsa-miR-199b-3p	hsa-miR-199a-3p	hsa-miR-30c-5p	hsa-miR-155-5p
hsa-miR-222-3p	hsa-miR-622	hsa-let-7b-5p	hsa-miR-21-5p				hsa-miR-320b	hsa-miR-542-5p	hsa-miR-125a-5p	hsa-miR-199b-5p	hsa-miR-204-3p	hsa-miR-1246	hsa-miR-3129-3p		hsa-miR-335-5p	hsa-miR-432-5p		hsa-miR-2355-3p	hsa-miR-199a-3p	hsa-miR-22-3p	hsa-miR-98-5p	hsa-miR-142-3p	hsa-miR-375-5p	hsa-miR-199a-3p	hsa-miR-4719	hsa-miR-106a-5p		hsa-miR-29a-3p	hsa-miR-193a-5p	hsa-miR-4638-5p		hsa-let-7e-5p	hsa-miR-93-5p	hsa-miR-25-3p		hsa-let-7a-5p	hsa-miR-134-5p	hsa-miR-21-5p	hsa-miR-199b-3p	hsa-miR-23a-3p	hsa-miR-127-5p
hsa-miR-25-3p	hsa-miR-543	hsa-miR-100-5p	hsa-miR-432-5p				hsa-miR-184		hsa-let-7f-5p	hsa-miR-22-5p	hsa-miR-204-5p	hsa-miR-626	hsa-miR-211-5p		hsa-miR-708-5p	hsa-miR-182-5p		hsa-miR-4742-5p	hsa-miR-99a-5p	hsa-miR-145-5p	hsa-miR-423-5p	hsa-miR-140-5p	hsa-miR-6085	hsa-miR-424-5p	hsa-miR-7110-3p	hsa-miR-125b-5p		hsa-miR-17-5p	hsa-miR-99a-5p	hsa-miR-2392		hsa-miR-222-3p	hsa-miR-100-5p	hsa-miR-151a-3p		hsa-miR-30d-5p	hsa-miR-516b-5p	hsa-miR-126-5p	hsa-miR-29a-3p	hsa-miR-576-5p	hsa-miR-330-3p
hsa-miR-29a-3p	hsa-miR-147b	hsa-miR-27b-3p	hsa-miR-125a-5p				hsa-miR-6529-5p		hsa-miR-4485-3p	hsa-miR-4497	hsa-miR-27a-5p	hsa-miR-21-5p	hsa-miR-526b-5p		hsa-miR-130a-3p	hsa-miR-7706		hsa-miR-92b-5p	hsa-miR-21-5p	hsa-miR-199a-3p	hsa-miR-3065-5p	hsa-miR-140-3p	hsa-miR-1908-5p	hsa-miR-31-5p	hsa-miR-135b-3p	hsa-miR-145-5p		hsa-miR-125a-5p	hsa-miR-379a-5p	hsa-miR-4330		hsa-let-7f-5p	hsa-miR-99b-5p	hsa-miR-1246		hsa-let-7b-5p	hsa-miR-28-3p	hsa-miR-125b-5p	hsa-miR-126-5p	hsa-miR-4449
hsa-miR-140-3p	hsa-miR-451a	hsa-miR-584-5p					hsa-miR-512-3p		hsa-miR-27b-3p	hsa-miR-140-3p	hsa-miR-361-5p	hsa-miR-3065-5p	hsa-miR-1255a		hsa-miR-199b-5p	hsa-miR-24-3p		hsa-miR-383-5p	hsa-miR-409-3p	hsa-miR-423-5p	hsa-miR-378g	hsa-miR-139-5p	hsa-miR-4466	hsa-miR-143-3p	hsa-miR-193b-5p	hsa-miR-146a-3p		hsa-miR-146a-5p	hsa-miR-574a-3p	hsa-miR-3652		hsa-miR-181a-5p	hsa-miR-27b-3p	hsa-miR-21-5p		hsa-miR-99a-5p	hsa-miR-222-3p	hsa-miR-92a-3p	hsa-miR-143-3p	hsa-miR-146a-5p
hsa-miR-143-3p	hsa-miR-1183	hsa-miR-191-5p					hsa-miR-142-3p		hsa-let-7i-5p	hsa-miR-199a-5p	hsa-miR-581	hsa-let-7e-5p	hsa-miR-502-5p		hsa-miR-494-3p	hsa-miR-205-5p		hsa-miR-487b-5p	hsa-miR-128-3p	hsa-miR-495-3p	hsa-miR-337-5p	hsa-miR-138-5p	hsa-miR-4723-5p	hsa-miR-193b-3p	hsa-miR-4650-5p	hsa-miR-191-5p		hsa-miR-181c-5p	hsa-miR-337-3p	hsa-miR-4686		hsa-miR-22-3p	hsa-miR-25-3p	hsa-miR-146a-5p		hsa-let-7g-5p	hsa-miR-30a-5p	hsa-miR-191-5p	hsa-miR-27b-3p	hsa-miR-134-5p
hsa-miR-185-5p	hsa-miR-492	hsa-miR-185-5p					hsa-miR-150-5p		hsa-miR-199a-5p	hsa-miR-99b-5p	hsa-miR-202-5p	hsa-miR-7975	hsa-miR-7976		hsa-miR-214-3p	hsa-miR-5190		hsa-miR-320c	hsa-miR-151a-3p	hsa-miR-181b-5p	hsa-miR-767-5p	hsa-miR-136-5p	hsa-miR-6786-5p	hsa-miR-92a-3p	hsa-miR-7853-5p	hsa-miR-193b-3p			hsa-miR-23b-3p	hsa-miR-7850-5p		hsa-miR-30a-5p		hsa-miR-24-3p		hsa-miR-151a-3p	hsa-miR-27b-3p	hsa-miR-93-5p	hsa-miR-26b-5p	hsa-miR-214-3p
hsa-miR-30d-5p		hsa-miR-126-5p					hsa-miR-15a-5p		hsa-miR-21-5p	hsa-miR-543	hsa-miR-20b-5p	hsa-miR-193b-5p	hsa-miR-515-5p		hsa-miR-342-3p	hsa-miR-181a-5p		hsa-miR-652-3p	hsa-miR-615-3p	hsa-miR-143-3p	hsa-miR-320e	hsa-miR-136-3p	hsa-miR-6727-5p	hsa-miR-125a-5p	hsa-miR-3918	hsa-miR-199a-3p			hsa-miR-424-5p	hsa-miR-324-3p		hsa-miR-423-5p		hsa-let-7e-5p		hsa-miR-21-5p	hsa-let-7b-5p	hsa-miR-151a-3p	hsa-miR-221-3p	hsa-miR-193b-3p
hsa-miR-484		hsa-miR-126-5p					hsa-miR-126-5p		hsa-miR-30a-5p	hsa-miR-30a-5p	hsa-miR-619-5p	hsa-miR-4454	hsa-miR-622		hsa-miR-20a-5p	hsa-miR-369-5p		hsa-miR-483-3p	hsa-miR-423-5p	hsa-miR-34a-5p	hsa-miR-1290	hsa-miR-135a-5p	hsa-miR-4497	hsa-miR-222-3p	hsa-miR-548v	hsa-miR-214-3p			hsa-let-7e-5p	hsa-miR-4535		hsa-miR-320b		hsa-let-7b-3p		hsa-miR-100-5p	hsa-miR-100-5p	hsa-miR-142-3p	hsa-miR-223-3p	hsa-miR-199a-5p
hsa-miR-339-5p		hsa-miR-25-3p					hsa-miR-144-3p		hsa-miR-22-3p	hsa-miR-493-3p	hsa-miR-548aq-3p	hsa-miR-320e	hsa-miR-562		hsa-miR-16-5p	hsa-miR-3184-5p		hsa-miR-885-5p	hsa-miR-543	hsa-miR-376a-3p	hsa-miR-626	hsa-miR-134-5p	hsa-miR-762	hsa-miR-423-5p	hsa-let-7d-3p	hsa-miR-221-3p			hsa-miR-409-3p	hsa-miR-4538		hsa-miR-409-3p		hsa-miR-1260a		hsa-miR-26a-5p	hsa-miR-381-3p	hsa-miR-26b-5p	hsa-miR-31-5p	hsa-miR-24-3p
hsa-miR-423-5p		hsa-miR-26a-5p					hsa-miR-1468-5p		hsa-miR-181a-5p	hsa-miR-432-5p	hsa-miR-548g-5p	hsa-miR-98-5p			hsa-miR-93-5p	hsa-miR-5089-5p			hsa-let-7a-5p	hsa-miR-125a-5p	hsa-miR-1246	hsa-miR-132-3p	hsa-miR-2861	hsa-miR-335-5p	hsa-miR-6509-5p	hsa-miR-222-3p			hsa-miR-376a-3p	hsa-miR-5087		hsa-miR-432-5p		hsa-miR-1260b		hsa-miR-192-5p	hsa-miR-409-3p	hsa-miR-30d-5p	hsa-miR-191-5p	hsa-miR-24-2-5p
hsa-miR-26a-5p										hsa-miR-30a-3p	hsa-miR-2682-5p	hsa-miR-15a			hsa-miR-361-5p	hsa-miR-409-3p			hsa-miR-127-3p	hsa-miR-320a	hsa-miR-888-5p	hsa-miR-130b-5p	hsa-miR-638	hsa-miR-15a-5p		hsa-miR-320a			hsa-miR-382-5p	hsa-miR-4443		hsa-miR-27b-3p				hsa-miR-451a	hsa-miR-21-5p	hsa-miR-26a-5p	hsa-miR-152-3p	hsa-miR-181a-5p
hsa-let-7i-5p										hsa-miR-625-3p	hsa-miR-320b	hsa-miR-4466			hsa-miR-941	hsa-miR-17-5p			hsa-miR-92a-3p	hsa-miR-214-3p	hsa-miR-424-5p	hsa-miR-1307-3p	hsa-miR-3197	hsa-miR-30b-5p		hsa-miR-484			hsa-miR-337-5p	hsa-miR-7110-5p		hsa-miR-493-5p				hsa-miR-92a-3p	hsa-miR-10a-5p	hsa-miR-103a-3p	hsa-miR-34a-5p	hsa-miR-197-3p
hsa-let-7a-5p										hsa-miR-101-3p	hsa-miR-320c	hsa-miR-4488			hsa-miR-125b-1-3p	hsa-miR-4428			hsa-miR-143-3p	hsa-miR-423-3p	hsa-miR-3613-3p	hsa-miR-1298-5p	hsa-miR-1233-5p	hsa-miR-214-3p					hsa-miR-181a-5p	hsa-let-7a-5p		hsa-miR-100-5p				hsa-miR-99b-5p	hsa-miR-143-3p	hsa-miR-107	hsa-miR-142-3p	hsa-miR-22-3p
hsa-miR-2904										hsa-miR-708-3p	hsa-miR-320d	hsa-miR-182-3p			hsa-miR-222-3p	hsa-miR-200a-5p			hsa-miR-320a-3p	hsa-miR-376c-3p	hsa-miR-374b-5p	hsa-miR-129-5p	hsa-miR-4463	hsa-miR-199b-3p					hsa-miR-485a-3p	hsa-miR-520g-3p		hsa-miR-31-5p				hsa-let-7c-5p	hsa-miR-1246	hsa-miR-335-5p	hsa-miR-24-3p	hsa-miR-345-5p
hsa-miR-151b										hsa-miR-574-3p	hsa-miR-411-5p				hsa-miR-10b-5p	hsa-miR-146b-5p			hsa-miR-125b-5p	hsa-miR-190a-5p	hsa-miR-29c-3p	hsa-miR-128-3p	hsa-miR-6752-5p						hsa-miR-574-5p	hsa-miR-382-5p		hsa-miR-92a-3p				hsa-miR-27b-3p	hsa-let-7i-5p	hsa-miR-125a-5p	hsa-miR-27a-3p	hsa-miR-181b-5p
hsa-miR-186-5p										hsa-miR-214-3p	hsa-miR-425-3p				hsa-miR-181a-2-3p	hsa-miR-423-3p				hsa-miR-199b-3	hsa-miR-411-5p	hsa-miR-127-5p	hsa-miR-4745-5p						hsa-miR-125a-5p	hsa-miR-424-3p						hsa-miR-30a-5p	hsa-miR-320a-3p	hsa-miR-486-5p	hsa-miR-93-5p	hsa-miR-409-5p
hsa-miR-423-3p										hsa-miR-138-5p	hsa-miR-494-3p				hsa-miR-1307-3p	hsa-miR-133a-5p					hsa-miR-548a-5p	hsa-miR-127-3p	hsa-miR-4281						hsa-miR-20a-5p	hsa-miR-3197							hsa-miR-122-5p	hsa-miR-25-3p	hsa-miR-125a-5p	hsa-miR-379-5p
hsa-hsa-let-7f-5p										hsa-miR-7641	hsa-miR-144-5p				hsa-miR-574-5p	hsa-miR-99b-5p					hsa-let-7e-5p	hsa-miR-1269a	hsa-miR-6785-5p						hsa-let-7f-5p	hsa-miR-6824-5p							hsa-miR-423-5p	hsa-miR-432-5p		hsa-miR-331-3p
hsa-miR-125b-1-3p										hsa-miR-125a-5p	hsa-miR-455-3p				hsa-miR-2682-5p	hsa-miR-181b-5p					hsa-miR-4792	hsa-miR-126-5p	hsa-miR-3648						hsa-miR-376c-3p	hsa-miR-3178							hsa-miR-151a-3p	hsa-miR-221-3p		hsa-miR-93-5p
hsa-miR-30b-5p										hsa-miR-4485-3p	hsa-miR-625-3p				hsa-miR-320c	hsa-miR-200b-3p					hsa-miR-21-5p	hsa-miR-126-3p	hsa-miR-10401-5p						hsa-miR-423-5p	hsa-miR-32-3p							hsa-miR-148a-3p	hsa-miR-122-5p		hsa-miR-30e-5p
hsa-let-7g-5p										hsa-miR-218-5p	hsa-miR-625-5p				hsa-miR-320d	hsa-miR-378a-3p					hsa-miR-575	hsa-miR-125b-1-3p	hsa-miR-6765-3p						hsa-miR-106a-5p	hsa-miR-1273g-3p								hsa-miR-3182		hsa-miR-30b-5p
hsa-miR-182-5p										hsa-miR-629-5p	hsa-miR-130b-5p				hsa-miR-3615	hsa-miR-4448					hsa-miR-532-3p	hsa-miR-124-3p	hsa-miR-10396a-5p						hsa-miR-98-5p	hsa-miR-23a-5p								hsa-let-7e-5p		hsa-miR-199b-5p
hsa-miR-125b-5p										hsa-miR-2682-5p	hsa-miR-193b-3p				hsa-miR-7706	hsa-miR-150-5p					hsa-miR-497-5p	hsa-miR-122b-3p	hsa-miR-6869-5p						hsa-miR-25-3p	hsa-miR-29a-3p								hsa-miR-143-3p		hsa-miR-455-3p
hsa-miR-425-5p										hsa-miR-495-3p	hsa-miR-130b-3p				hsa-miR-320b	hsa-miR-30b-5p					hsa-miR-432-5p	hsa-miR-1228-5p	hsa-miR-4749-5p						hsa-miR-24-3p	hsa-miR-3663-5p								hsa-miR-483-5p		hsa-miR-342-3p
hsa-miR-22-3p										hsa-miR-221-5p	hsa-let-7a-3p				hsa-miR-320a-3p	hsa-miR-26a-5p					hsa-miR-574-3p	hsa-miR-122-5p	hsa-miR-4739						hsa-miR-19b-3p	hsa-miR-146a-5p								hsa-miR-148b-3p		hsa-miR-9-3p
hsa-miR-199a-3p										hsa-miR-3158-3p	hsa-miR-19a-3p				hsa-miR-423-5p	hsa-miR-4466					hsa-miR-335-5p	hsa-miR-1185-1-3p	hsa-miR-6822-5p						hsa-let-7b-5p	hsa-miR-517a-3p								hsa-miR-320a-3p		hsa-let-7e-5p
										hsa-miR-4516	hsa-miR-331-3p				hsa-miR-3184-3p	hsa-miR-133b					hsa-miR-19a-3p	hsa-miR-10b-5p	hsa-miR-12115						hsa-miR-342-3p	hsa-miR-517b-3p								hsa-miR-134-5p		hsa-miR-151b
										hsa-miR-345-5p	hsa-let-7b-3p					hsa-miR-126-3p					hsa-miR-193b-5p	hsa-miR-10a-5p	hsa-miR-642a-3p						hsa-miR-93-5p	hsa-miR-3190-5p								hsa-miR-382-5p		hsa-miR-151a-5p
										hsa-miR-146a-5p	hsa-let-7f-1-3p					hsa-miR-206					hsa-miR-548y	hsa-miR-106a-5p	hsa-miR-6784-5p						hsa-miR-361-5p	hsa-miR-516b-5p								hsa-miR-101-3p		hsa-miR-224-5p
										hsa-miR-186-5p	hsa-miR-17-5p					hsa-miR-199b-3p					hsa-miR-125a	hsa-miR-101-3p	hsa-miR-6850-5p						hsa-miR-130a-3p	hsa-miR-4692								hsa-miR-320b		hsa-miR-432-5p
										hsa-miR-450b-5p	hsa-miR-1246					hsa-miR-126-5p					hsa-miR-99a-5p	hsa-miR-100-5p	hsa-miR-4651						hsa-miR-214-3p											hsa-miR-10396a-5p
										hsa-miR-541-5p	hsa-miR-409-5p					hsa-miR-4508					hsa-miR-379-5p		hsa-miR-6799-5p						hsa-miR-21-3p											hsa-miR-10396b-5p
										hsa-miR-574-5p						hsa-miR-30a-3p					hsa-let-7d-5p		hsa-miR-6791-5p						hsa-miR-127-3p											hsa-miR-423-5p
										hsa-miR-369-5p						hsa-miR-181d-5p					hsa-miR-30d-5p		hsa-miR-711						hsa-miR-136-5p											hsa-miR-1246
										hsa-miR-215-5p						hsa-miR-1-3p					hsa-miR-378i		hsa-miR-4632-5p						hsa-miR-15a-5p											hsa-miR-4448
										hsa-miR-136-5p						hsa-miR-199a-3p					hsa-miR-4647		hsa-miR-6885-5p						hsa-miR-1260a											hsa-miR-9901
										hsa-miR-126-3p						hsa-miR-30c-5p					hsa-miR-182-3p		hsa-miR-6802-5p						hsa-miR-6721-5p											hsa-miR-576-3p
										hsa-miR-204-3p						hsa-miR-30a-5p					hsa-miR-337-3p		hsa-miR-4467						hsa-miR-222-3p											hsa-miR-27a-5p
										hsa-miR-365a-5p						hsa-miR-6785-5p					hsa-miR-4466		hsa-miR-4689						hsa-miR-193b-5p											hsa-miR-574-5p
										hsa-miR-1307-5p						hsa-miR-133a-3p					hsa-miR-7975		hsa-miR-7847-3p						hsa-miR-20b-5p											hsa-miR-3182
										hsa-miR-411-5p						hsa-miR-92b-3p					hsa-miR-6089								hsa-miR-17-5p											hsa-miR-505-5p
										hsa-miR-194-5p						hsa-miR-4326					hsa-miR-3665																			hsa-miR-3960
																hsa-miR-149-5p					hsa-miR-4454																			hsa-miR-485-5p
																hsa-miR-30e-3p					hsa-miR-4516																			hsa-miR-4435
																hsa-miR-3615					hsa-miR-4286																			hsa-miR-3129-5p
																hsa-miR-29b-3p					hsa-miR-301a-3p																			hsa-miR-23b-5p
																hsa-miR-330-3p					hsa-miR-4488																			hsa-miR-6770-5p
																hsa-miR-139-5p					hsa-miR-378g																			hsa-miR-10394-3p
																hsa-miR-22-5p					hsa-miR-107																			hsa-miR-122-5p
																hsa-miR-125b-5p					hsa-miR-626																			hsa-miR-619-5p
																					hsa-miR-98-5p																			hsa-miR-148a-3p
																					hsa-miR-337-5p																			hsa-miR-372-3p
																					hsa-miR-3065-5p																			hsa-miR-369-3p
																					hsa-miR-27b-3p																			hsa-miR-335-5p
																					hsa-let-7e-5p																			hsa-miR-1268a
																					hsa-miR-34a-5p																			hsa-miR-4324
																					hsa-miR-99a-5p																			hsa-miR-101-3p
																					hsa-miR-424-5p																			hsa-miR-365a-5p
																					hsa-miR-574-3p																			hsa-miR-19a-3p
																					hsa-miR-3613-3p																			hsa-miR-490-5p
																					hsa-miR-548y
																					hsa-miR-4792
																					hsa-miR-21-5p
																					hsa-miR-767-5p
																					hsa-miR-374b-5p
																					hsa-miR-320e
																					hsa-miR-411-5p
																					hsa-miR-888-5p
																					hsa-miR-29c-3p
																					hsa-miR-1290
																					hsa-miR-574-5p
																					hsa-miR-532-3p
																					hsa-miR-193b-5p
																					hsa-miR-548a-5p
																					hsa-miR-432-5p
																					hsa-miR-575
																					hsa-let-7d-5p
																					hsa-miR-365a-3p
																					hsa-miR-379-5p
																					hsa-miR-455-5p
																					hsa-miR-337-3p
																					hsa-miR-125b-5p
																					hsa-miR-29b-3p
																					hsa-miR-497-5p
																					hsa-miR-423-5p
																					hsa-miR-3781
																					hsa-miR-1246
																					hsa-miR-409-3p
																					hsa-let-7b-5p
																					hsa-miR-125a
																					hsa-miR-342-3p
																					hsa-miR-582-5p
																					hsa-miR-335-5p
																					hsa-miR-182-3p
																					hsa-miR-615-3p
																					hsa-miR-29a-3p
																					hsa-miR-99b
																					hsa-miR-100-5p
																					hsa-miR-199a-3p
																					hsa-miR-299-5p
																					hsa-let-7a-5p
																					hsa-miR-4647
																					hsa-miR-19a-3p
																					hsa-miR-99b-5p
																					hsa-miR-376a-3p
																					hsa-miR-199a-5p
																					hsa-miR-451a
																					hsa-miR-221-3p
																					hsa-miR-411-3p
																					hsa-miR-127-3p
																					hsa-miR-132-3p
																					hsa-miR-197-5p
																					hsa-miR-15a
																					hsa-miR-149-5p
																					hsa-miR-296-5p
																					hsa-miR-612
																					hsa-miR-369-3p
																					hsa-miR-323a-3p
																					hsa-let-7f-5p
																					hsa-miR-363-3p

## Sheet: Unified list of 43 citations 
	Unified list of all miRNAs from datasets of 43 citations (from sheet 1)
	hsa-miR-451a
	hsa-miR-107
	hsa-miR-146a-5p
	hsa-miR-132-3p
	hsa-miR-23a-3p
	hsa-miR-100-5p
	hsa-miR-23a-3p
	hsa-miR-222-3p
	hsa-miR-205-5p
	hsa-miR-100-5p
	hsa-miR-122-5p
	hsa-miR-378a-5p
	hsa-miR-142-3p
	hsa-miR-219a-2-3p
	hsa-miR-4454
	hsa-miR-9-5p
	hsa-miR-122-5p
	hsa-miR-125b-5p
	hsa-miR-431-5p
	hsa-miR-148a-3p
	hsa-miR-221-3p
	hsa-miR-4516
	hsa-miR-149-5p
	hsa-miR-4454
	hsa-miR-21-5p
	hsa-let-7b-5p
	hsa-let-7b-5p
	hsa-miR-24-3p
	hsa-miR-21-5p
	hsa-miR-191-5p
	hsa-miR-4655-5p
	hsa-miR-1291
	hsa-miR-21-5p
	hsa-miR-16-5p
	hsa-let-7b-5p
	hsa-miR-581
	hsa-miR-128-3p
	hsa-miR-10b-5p
	hsa-miR-16-5p
	hsa-miR-16-5p
	hsa-miR-708-5p
	hsa-miR-126-5p
	hsa-miR-125b-5p
	hsa-miR-191-5p
	hsa-miR-320a
	hsa-let-7i-5p
	hsa-miR-574-5p
	hsa-miR-1260a
	hsa-miR-26a-5p
	hsa-let-7b-5p
	hsa-miR-744-5p
	hsa-miR149-5p
	hsa-miR-127-3p
	hsa-miR-3591-3p
	hsa-miR-4433a-5p
	hsa-miR-146a
	hsa-miR-10527-5p
	hsa-miR-125b-5p
	hsa-miR-1-3p
	hsa-miR-6748-3p
	hsa-miR-432-5p
	hsa-miR-605-3p
	hsa-miR-100-5p
	hsa-miR-125b-5p
	hsa-miR-27b-3p
	hsa-miR-148b-3p
	hsa-miR-1260b
	hsa-miR-221-3p
	hsa-let-7a-5p
	hsa-let-7e-5p
	hsa-miR-130a-3p
	hsa-miR-26a-5p
	hsa-miR-10a-5p
	hsa-miR-6506-5p
	hsa-miR-888-5p
	hsa-miR-221-3p
	hsa-miR-21-5p
	hsa-let-7a-5p
	hsa-miR-146a-3p
	hsa-miR-409-3p
	hsa-miR-30d-5p
	hsa-miR-146a-5p
	hsa-miR-126-3p
	hsa-miR-1260b
	hsa-miR-197-3p
	hsa-miR-21-5p
	hsa-miR-486-5p
	hsa-miR-137
	hsa-miR-221-3p
	hsa-miR-125b-5p
	hsa-let-7b-5p
	hsa-miR-125b-5p
	hsa-let-7a-5p
	hsa-miR-23b-3p
	hsa-miR-7-1-3p
	hsa-miR-191-5p
	hsa-miR-10b-5p
	hsa-miR-4433b-3p
	hsa-miR-107
	hsa-miR-329-5p
	hsa-let-7a-5p
	hsa-miR-374b-5p
	hsa-miR-361-3p
	hsa-miR-199a-3p
	hsa-miR-605b-3p
	hsa-miR-222-3p
	hsa-miR-210-3p
	hsa-miR-7975
	hsa-miR-148a-5p
	hsa-miR-3960
	hsa-miR-125b-5p
	hsa-let-7i-5p
	hsa-miR-17-5p
	hsa-miR-29a-3p
	hsa-miR-495-3p
	hsa-miR-107
	hsa-miR-4635
	hsa-miR-6892-3p
	hsa-let-7b-5p
	hsa-miR-125b-5p
	hsa-miR-1290
	hsa-let-7a-5p
	hsa-miR-370-3p
	hsa-miR-25-3p
	hsa-miR-126-3p
	hsa-miR-125b-5p
	hsa-miR-181d-5p
	hsa-miR-186-5p
	hsa-miR-127-3p
	hsa-miR-221-3p
	hsa-miR-421
	hsa-miR-92a-3p
	hsa-miR-199b-5p
	hsa-miR-3960
	hsa-miR-125a-5p
	hsa-miR-1246
	hsa-miR-769-5p
	hsa-miR-181d-5p
	hsa-miR-99b-5p
	hsa-miR-199a-3p
	hsa-miR-146a-5p
	hsa-miR-25-3p
	hsa-miR-380-5p
	hsa-miR-4286
	hsa-miR-374c-3p
	hsa-miR-629-5p
	hsa-miR-199b-3p
	hsa-miR-203b-5p
	hsa-miR-10b-5p
	hsa-miR-29a-3p
	hsa-miR-6089
	hsa-miR-148a-3p
	hsa-miR-6089
	hsa-miR-22-3p
	hsa-miR-125b-5p
	hsa-miR-21-5p
	hsa-miR-191-5p
	hsa-miR-182-5p
	hsa-miR-148a-3p
	hsa-miR-129-5p
	hsa-miR-222-5p
	hsa-let-7a-5p
	hsa-let-7a-5p
	hsa-miR-126-5p
	hsa-miR-23b-5p
	hsa-miR-493-5p
	hsa-miR-378a-3p
	hsa-let-7f-5p
	hsa-miR-146a-5p
	hsa-miR-5100
	hsa-miR-495-3p
	hsa-miR-143-3p
	hsa-miR-92a-3p
	hsa-miR-320c
	hsa-miR-335-5p
	hsa-miR-196a-5p
	hsa-miR-143-3p
	hsa-miR-191-5p
	hsa-miR-25-3p
	hsa-miR-1307-3p
	hsa-miR-146b-3p
	hsa-miR-151a-5p
	hsa-miR-3182
	hsa-miR-431-5p
	hsa-miR-301a-3p
	hsa-miR-517c-3p
	hsa-miR-21-5p
	hsa-miR-152-3p
	hsa-miR-146a-5p
	hsa-miR-122-5p
	hsa-miR-612
	hsa-miR-26a-5p
	hsa-miR-21-5p
	hsa-miR-4466
	hsa-miR-146b-5p
	hsa-miR-8072
	hsa-miR-145-5p
	hsa-let-7f-5p
	hsa-miR-24-3p
	hsa-miR-130b-3p
	hsa-miR-100-5p
	hsa-miR-99b-5p
	hsa-miR-6772-3p
	hsa-miR-8072
	hsa-miR-320a-3p
	hsa-let-7b-5p
	hsa-miR-23a-3p
	hsa-miR-20a-5p
	hsa-miR-221-3p
	hsa-miR-127-3p
	hsa-let-7a-5p
	hsa-let-7a-5p
	hsa-miR-34a-5p
	hsa-miR-139-5p
	hsa-miR-221-3p
	hsa-miR-320a-3p
	hsa-miR-326
	hsa-miR-151b
	hsa-miR-503-5p
	hsa-miR-199a-5p
	hsa-miR-21-5p
	hsa-miR-10396b-5p
	hsa-miR-22-3p
	hsa-miR-423-3p
	hsa-miR-181a-5p
	hsa-miR-532-5p
	hsa-miR-1290
	hsa-miR-578
	hsa-miR-199a-3p
	hsa-miR-145-5p
	hsa-miR-3591-3p
	hsa-miR-4516
	hsa-miR-181d-5p
	hsa-let-7i-5p
	hsa-miR-193a-3p
	hsa-miR-4286
	hsa-miR-146a-5p
	hsa-miR-7704
	hsa-miR-376a-3p
	hsa-miR-16-5p
	hsa-miR-31-5p
	hsa-miR-376a-3p
	hsa-miR-132-3p
	hsa-miR-27b-3p
	hsa-mir-3689b
	hsa-miR-4757-5p
	hsa-miR-143-3p
	hsa-let-7i-5p
	hsa-let-7d-3p
	hsa-miR-181a-3p
	hsa-miR-27a-5p
	hsa-miR-92a-3p
	hsa-miR-223-3p
	hsa-let-7i-5p
	hsa-miR-31-5p
	hsa-let-7d-3p
	hsa-miR-92a-3p
	hsa-miR-21-5p
	hsa-miR-760
	hsa-miR-21-5p
	hsa-miR-193a-5p
	hsa-miR-127-3p
	hsa-miR-130a-3p
	hsa-miR-361-3p
	hsa-miR-766-3p
	hsa-miR-92a-3p
	hsa-miR-199b-3p
	hsa-miR-222-3p
	hsa-miR-378g
	hsa-miR-512-3p
	hsa-let-7b-5p
	hsa-miR-487b-3p
	hsa-miR-200a-3p
	hsa-miR-183-5p
	hsa-miR-629-5p
	hsa-let-7b-5p
	hsa-miR-199b-5p
	hsa-miR-3665
	hsa-miR-145-5p
	hsa-miR-3665
	hsa-miR-181b-5p
	hsa-miR-143-3p
	hsa-miR-92a-3p
	hsa-miR-16-5p
	hsa-miR-31-5p
	hsa-let-7c-5p
	hsa-miR-212-5p
	hsa-miR-769-5p
	hsa-miR-199a-3p
	hsa-let-7f-5p
	hsa-let-7f-5p
	hsa-miR-223
	hsa-miR-148a-3p
	hsa-miR-1290
	hsa-let-7i-5p
	hsa-let-7f-5p
	hsa-miR-222-5p
	hsa-miR-664a-5p
	hsa-miR-574-3p
	hsa-miR-127-3p
	hsa-miR-346
	hsa-miR-423-5p
	hsa-miR-92b-3p
	hsa-miR-99b-5p
	hsa-miR-193a-5p
	hsa-miR-138-5p
	hsa-let-7b-5p
	hsa-miR-381-3p
	hsa-miR-342-3p
	hsa-miR-125a
	hsa-miR-380-3p
	hsa-miR-16-5p
	hsa-miR-452-5p
	hsa-miR-382-5p
	hsa-miR-6873-3p
	hsa-miR-224-3p
	hsa-miR-423-3p
	hsa-miR-22-5p
	hsa-miR-301a-3p
	hsa-miR-145-3p
	hsa-miR-6090
	hsa-miR-24-3p
	hsa-miR-199a-3p
	hsa-miR-99a-5p
	hsa-miR-93-5p
	hsa-miR-152-3p
	hsa-miR-495-3p
	hsa-miR-3157-3p
	hsa-miR-4730
	hsa-miR-199b-3p
	hsa-miR-143-3p
	hsa-miR-92a-3p
	hsa-miR-7a-3p
	hsa-let-7i-5p
	hsa-miR-99b-5p
	hsa-miR-423-5p
	hsa-miR-21-5p
	hsa-miR-181a-3p
	hsa-miR-374b-5p
	hsa-miR-423-3p
	hsa-miR-100-5p
	hsa-miR-4306
	hsa-miR-320a-3p
	hsa-miR-100-5p
	hsa-let-7b-5p
	hsa-miR-671-3p
	hsa-miR-523-5p
	hsa-miR-26a-5p
	hsa-miR-412-5p
	hsa-miR-184
	hsa-miR-27b-3p
	hsa-miR-323a-5p
	hsa-miR-223-3p
	hsa-let-7g-5p
	hsa-miR-134-5p
	hsa-miR-409-3p
	hsa-miR-32-3p
	hsa-miR-24-3p
	hsa-miR-424-5p
	hsa-miR-107
	hsa-miR-143-3p
	hsa-miR-5787
	hsa-miR-181a-5p
	hsa-miR-122-5p
	hsa-miR-99b-3p
	hsa-miR-27a-3p
	hsa-miR-1260b
	hsa-miR-28-5p
	hsa-miR-3120-5p
	hsa-let-7i-5p
	hsa-miR-191-5p
	hsa-let-7c-5p
	hsa-miR-143-3p
	hsa-miR-432-5p
	hsa-let-7b-5p
	hsa-let-7b-5p
	hsa-miR-574-3p
	hsa-miR-145-5p
	hsa-miR-27b-3p
	hsa-miR-142-5p
	hsa-miR-1202
	hsa-miR-199a-3p
	hsa-miR-181b-5p
	hsa-miR-423-5p
	hsa-miR-520-3p
	hsa-miR-153-5p
	hsa-let-7a-5p
	hsa-miR-4448
	hsa-miR-363-3p
	hsa-miR-23a-3p
	hsa-miR-216a-5p
	hsa-let-7i-5p
	hsa-miR-574-3p
	hsa-miR-323b-3p
	hsa-let-7b-5p
	hsa-miR-1226-3p
	hsa-miR-199b-3p
	hsa-miR-17-5p
	hsa-miR-4488
	hsa-miR-142-5p
	hsa-miR-6125
	hsa-miR-34a-5p
	hsa-miR-21-5p
	hsa-miR-100-5p
	hsa-let-7b-5p
	hsa-miR-30b-5p
	hsa-miR-450-5p
	hsa-miR-16-1-3p
	hsa-miR-24-3p
	hsa-miR-199a-3p
	hsa-miR-574-3p
	hsa-let-7f-5p
	hsa-miR-532-5p
	hsa-miR-199b-3p
	hsa-miR-199a-3p
	hsa-miR-30c-5p
	hsa-miR-155-5p
	hsa-miR-222-3p
	hsa-miR-622
	hsa-let-7b-5p
	hsa-miR-21-5p
	hsa-miR-320b
	hsa-miR-542-5p
	hsa-miR-125a-5p
	hsa-miR-199b-5p
	hsa-miR-204-3p
	hsa-miR-1246
	hsa-miR-3129-3p
	hsa-miR-335-5p
	hsa-miR-432-5p
	hsa-miR-2355-3p
	hsa-miR-199a-3p
	hsa-miR-22-3p
	hsa-miR-98-5p
	hsa-miR-142-3p
	hsa-miR-375-5p
	hsa-miR-199a-3p
	hsa-miR-4719
	hsa-miR-106a-5p
	hsa-miR-29a-3p
	hsa-miR-193a-5p
	hsa-miR-4638-5p
	hsa-let-7e-5p
	hsa-miR-93-5p
	hsa-miR-25-3p
	hsa-let-7a-5p
	hsa-miR-134-5p
	hsa-miR-21-5p
	hsa-miR-199b-3p
	hsa-miR-23a-3p
	hsa-miR-127-5p
	hsa-miR-25-3p
	hsa-miR-543
	hsa-miR-100-5p
	hsa-miR-432-5p
	hsa-miR-184
	hsa-let-7f-5p
	hsa-miR-22-5p
	hsa-miR-204-5p
	hsa-miR-626
	hsa-miR-211-5p
	hsa-miR-708-5p
	hsa-miR-182-5p
	hsa-miR-4742-5p
	hsa-miR-99a-5p
	hsa-miR-145-5p
	hsa-miR-423-5p
	hsa-miR-140-5p
	hsa-miR-6085
	hsa-miR-424-5p
	hsa-miR-7110-3p
	hsa-miR-125b-5p
	hsa-miR-17-5p
	hsa-miR-99a-5p
	hsa-miR-2392
	hsa-miR-222-3p
	hsa-miR-100-5p
	hsa-miR-151a-3p
	hsa-miR-30d-5p
	hsa-miR-516b-5p
	hsa-miR-126-5p
	hsa-miR-29a-3p
	hsa-miR-576-5p
	hsa-miR-330-3p
	hsa-miR-29a-3p
	hsa-miR-147b
	hsa-miR-27b-3p
	hsa-miR-125a-5p
	hsa-miR-6529-5p
	hsa-miR-4485-3p
	hsa-miR-4497
	hsa-miR-27a-5p
	hsa-miR-21-5p
	hsa-miR-526b-5p
	hsa-miR-130a-3p
	hsa-miR-7706
	hsa-miR-92b-5p
	hsa-miR-21-5p
	hsa-miR-199a-3p
	hsa-miR-3065-5p
	hsa-miR-140-3p
	hsa-miR-1908-5p
	hsa-miR-31-5p
	hsa-miR-135b-3p
	hsa-miR-145-5p
	hsa-miR-125a-5p
	hsa-miR-379a-5p
	hsa-miR-4330
	hsa-let-7f-5p
	hsa-miR-99b-5p
	hsa-miR-1246
	hsa-let-7b-5p
	hsa-miR-28-3p
	hsa-miR-125b-5p
	hsa-miR-126-5p
	hsa-miR-4449
	hsa-miR-140-3p
	hsa-miR-451a
	hsa-miR-584-5p
	hsa-miR-512-3p
	hsa-miR-27b-3p
	hsa-miR-140-3p
	hsa-miR-361-5p
	hsa-miR-3065-5p
	hsa-miR-1255a
	hsa-miR-199b-5p
	hsa-miR-24-3p
	hsa-miR-383-5p
	hsa-miR-409-3p
	hsa-miR-423-5p
	hsa-miR-378g
	hsa-miR-139-5p
	hsa-miR-4466
	hsa-miR-143-3p
	hsa-miR-193b-5p
	hsa-miR-146a-3p
	hsa-miR-146a-5p
	hsa-miR-574a-3p
	hsa-miR-3652
	hsa-miR-181a-5p
	hsa-miR-27b-3p
	hsa-miR-21-5p
	hsa-miR-99a-5p
	hsa-miR-222-3p
	hsa-miR-92a-3p
	hsa-miR-143-3p
	hsa-miR-146a-5p
	hsa-miR-143-3p
	hsa-miR-1183
	hsa-miR-191-5p
	hsa-miR-142-3p
	hsa-let-7i-5p
	hsa-miR-199a-5p
	hsa-miR-581
	hsa-let-7e-5p
	hsa-miR-502-5p
	hsa-miR-494-3p
	hsa-miR-205-5p
	hsa-miR-487b-5p
	hsa-miR-128-3p
	hsa-miR-495-3p
	hsa-miR-337-5p
	hsa-miR-138-5p
	hsa-miR-4723-5p
	hsa-miR-193b-3p
	hsa-miR-4650-5p
	hsa-miR-191-5p
	hsa-miR-181c-5p
	hsa-miR-337-3p
	hsa-miR-4686
	hsa-miR-22-3p
	hsa-miR-25-3p
	hsa-miR-146a-5p
	hsa-let-7g-5p
	hsa-miR-30a-5p
	hsa-miR-191-5p
	hsa-miR-27b-3p
	hsa-miR-134-5p
	hsa-miR-185-5p
	hsa-miR-492
	hsa-miR-185-5p
	hsa-miR-150-5p
	hsa-miR-199a-5p
	hsa-miR-99b-5p
	hsa-miR-202-5p
	hsa-miR-7975
	hsa-miR-7976
	hsa-miR-214-3p
	hsa-miR-5190
	hsa-miR-320c
	hsa-miR-151a-3p
	hsa-miR-181b-5p
	hsa-miR-767-5p
	hsa-miR-136-5p
	hsa-miR-6786-5p
	hsa-miR-92a-3p
	hsa-miR-7853-5p
	hsa-miR-193b-3p
	hsa-miR-23b-3p
	hsa-miR-7850-5p
	hsa-miR-30a-5p
	hsa-miR-24-3p
	hsa-miR-151a-3p
	hsa-miR-27b-3p
	hsa-miR-93-5p
	hsa-miR-26b-5p
	hsa-miR-214-3p
	hsa-miR-30d-5p
	hsa-miR-126-5p
	hsa-miR-15a-5p
	hsa-miR-21-5p
	hsa-miR-543
	hsa-miR-20b-5p
	hsa-miR-193b-5p
	hsa-miR-515-5p
	hsa-miR-342-3p
	hsa-miR-181a-5p
	hsa-miR-652-3p
	hsa-miR-615-3p
	hsa-miR-143-3p
	hsa-miR-320e
	hsa-miR-136-3p
	hsa-miR-6727-5p
	hsa-miR-125a-5p
	hsa-miR-3918
	hsa-miR-199a-3p
	hsa-miR-424-5p
	hsa-miR-324-3p
	hsa-miR-423-5p
	hsa-let-7e-5p
	hsa-miR-21-5p
	hsa-let-7b-5p
	hsa-miR-151a-3p
	hsa-miR-221-3p
	hsa-miR-193b-3p
	hsa-miR-484
	hsa-miR-126-5p
	hsa-miR-126-5p
	hsa-miR-30a-5p
	hsa-miR-30a-5p
	hsa-miR-619-5p
	hsa-miR-4454
	hsa-miR-622
	hsa-miR-20a-5p
	hsa-miR-369-5p
	hsa-miR-483-3p
	hsa-miR-423-5p
	hsa-miR-34a-5p
	hsa-miR-1290
	hsa-miR-135a-5p
	hsa-miR-4497
	hsa-miR-222-3p
	hsa-miR-548v
	hsa-miR-214-3p
	hsa-let-7e-5p
	hsa-miR-4535
	hsa-miR-320b
	hsa-let-7b-3p
	hsa-miR-100-5p
	hsa-miR-100-5p
	hsa-miR-142-3p
	hsa-miR-223-3p
	hsa-miR-199a-5p
	hsa-miR-339-5p
	hsa-miR-25-3p
	hsa-miR-144-3p
	hsa-miR-22-3p
	hsa-miR-493-3p
	hsa-miR-548aq-3p
	hsa-miR-320e
	hsa-miR-562
	hsa-miR-16-5p
	hsa-miR-3184-5p
	hsa-miR-885-5p
	hsa-miR-543
	hsa-miR-376a-3p
	hsa-miR-626
	hsa-miR-134-5p
	hsa-miR-762
	hsa-miR-423-5p
	hsa-let-7d-3p
	hsa-miR-221-3p
	hsa-miR-409-3p
	hsa-miR-4538
	hsa-miR-409-3p
	hsa-miR-1260a
	hsa-miR-26a-5p
	hsa-miR-381-3p
	hsa-miR-26b-5p
	hsa-miR-31-5p
	hsa-miR-24-3p
	hsa-miR-423-5p
	hsa-miR-26a-5p
	hsa-miR-1468-5p
	hsa-miR-181a-5p
	hsa-miR-432-5p
	hsa-miR-548g-5p
	hsa-miR-98-5p
	hsa-miR-93-5p
	hsa-miR-5089-5p
	hsa-let-7a-5p
	hsa-miR-125a-5p
	hsa-miR-1246
	hsa-miR-132-3p
	hsa-miR-2861
	hsa-miR-335-5p
	hsa-miR-6509-5p
	hsa-miR-222-3p
	hsa-miR-376a-3p
	hsa-miR-5087
	hsa-miR-432-5p
	hsa-miR-1260b
	hsa-miR-192-5p
	hsa-miR-409-3p
	hsa-miR-30d-5p
	hsa-miR-191-5p
	hsa-miR-24-2-5p
	hsa-miR-26a-5p
	hsa-miR-30a-3p
	hsa-miR-2682-5p
	hsa-miR-15a
	hsa-miR-361-5p
	hsa-miR-409-3p
	hsa-miR-127-3p
	hsa-miR-320a
	hsa-miR-888-5p
	hsa-miR-130b-5p
	hsa-miR-638
	hsa-miR-15a-5p
	hsa-miR-320a
	hsa-miR-382-5p
	hsa-miR-4443
	hsa-miR-27b-3p
	hsa-miR-451a
	hsa-miR-21-5p
	hsa-miR-26a-5p
	hsa-miR-152-3p
	hsa-miR-181a-5p
	hsa-let-7i-5p
	hsa-miR-625-3p
	hsa-miR-320b
	hsa-miR-4466
	hsa-miR-941
	hsa-miR-17-5p
	hsa-miR-92a-3p
	hsa-miR-214-3p
	hsa-miR-424-5p
	hsa-miR-1307-3p
	hsa-miR-3197
	hsa-miR-30b-5p
	hsa-miR-484
	hsa-miR-337-5p
	hsa-miR-7110-5p
	hsa-miR-493-5p
	hsa-miR-92a-3p
	hsa-miR-10a-5p
	hsa-miR-103a-3p
	hsa-miR-34a-5p
	hsa-miR-197-3p
	hsa-let-7a-5p
	hsa-miR-101-3p
	hsa-miR-320c
	hsa-miR-4488
	hsa-miR-125b-1-3p
	hsa-miR-4428
	hsa-miR-143-3p
	hsa-miR-423-3p
	hsa-miR-3613-3p
	hsa-miR-1298-5p
	hsa-miR-1233-5p
	hsa-miR-214-3p
	hsa-miR-181a-5p
	hsa-let-7a-5p
	hsa-miR-100-5p
	hsa-miR-99b-5p
	hsa-miR-143-3p
	hsa-miR-107
	hsa-miR-142-3p
	hsa-miR-22-3p
	hsa-miR-2904
	hsa-miR-708-3p
	hsa-miR-320d
	hsa-miR-182-3p
	hsa-miR-222-3p
	hsa-miR-200a-5p
	hsa-miR-320a-3p
	hsa-miR-376c-3p
	hsa-miR-374b-5p
	hsa-miR-129-5p
	hsa-miR-4463
	hsa-miR-199b-3p
	hsa-miR-485a-3p
	hsa-miR-520g-3p
	hsa-miR-31-5p
	hsa-let-7c-5p
	hsa-miR-1246
	hsa-miR-335-5p
	hsa-miR-24-3p
	hsa-miR-345-5p
	hsa-miR-151b
	hsa-miR-574-3p
	hsa-miR-411-5p
	hsa-miR-10b-5p
	hsa-miR-146b-5p
	hsa-miR-125b-5p
	hsa-miR-190a-5p
	hsa-miR-29c-3p
	hsa-miR-128-3p
	hsa-miR-6752-5p
	hsa-miR-574-5p
	hsa-miR-382-5p
	hsa-miR-92a-3p
	hsa-miR-27b-3p
	hsa-let-7i-5p
	hsa-miR-125a-5p
	hsa-miR-27a-3p
	hsa-miR-181b-5p
	hsa-miR-186-5p
	hsa-miR-214-3p
	hsa-miR-425-3p
	hsa-miR-181a-2-3p
	hsa-miR-423-3p
	hsa-miR-199b-3
	hsa-miR-411-5p
	hsa-miR-127-5p
	hsa-miR-4745-5p
	hsa-miR-125a-5p
	hsa-miR-424-3p
	hsa-miR-30a-5p
	hsa-miR-320a-3p
	hsa-miR-486-5p
	hsa-miR-93-5p
	hsa-miR-409-5p
	hsa-miR-423-3p
	hsa-miR-138-5p
	hsa-miR-494-3p
	hsa-miR-1307-3p
	hsa-miR-133a-5p
	hsa-miR-548a-5p
	hsa-miR-127-3p
	hsa-miR-4281
	hsa-miR-20a-5p
	hsa-miR-3197
	hsa-miR-122-5p
	hsa-miR-25-3p
	hsa-miR-125a-5p
	hsa-miR-379-5p
	hsa-hsa-let-7f-5p
	hsa-miR-7641
	hsa-miR-144-5p
	hsa-miR-574-5p
	hsa-miR-99b-5p
	hsa-let-7e-5p
	hsa-miR-1269a
	hsa-miR-6785-5p
	hsa-let-7f-5p
	hsa-miR-6824-5p
	hsa-miR-423-5p
	hsa-miR-432-5p
	hsa-miR-331-3p
	hsa-miR-125b-1-3p
	hsa-miR-125a-5p
	hsa-miR-455-3p
	hsa-miR-2682-5p
	hsa-miR-181b-5p
	hsa-miR-4792
	hsa-miR-126-5p
	hsa-miR-3648
	hsa-miR-376c-3p
	hsa-miR-3178
	hsa-miR-151a-3p
	hsa-miR-221-3p
	hsa-miR-93-5p
	hsa-miR-30b-5p
	hsa-miR-4485-3p
	hsa-miR-625-3p
	hsa-miR-320c
	hsa-miR-200b-3p
	hsa-miR-21-5p
	hsa-miR-126-3p
	hsa-miR-10401-5p
	hsa-miR-423-5p
	hsa-miR-32-3p
	hsa-miR-148a-3p
	hsa-miR-122-5p
	hsa-miR-30e-5p
	hsa-let-7g-5p
	hsa-miR-218-5p
	hsa-miR-625-5p
	hsa-miR-320d
	hsa-miR-378a-3p
	hsa-miR-575
	hsa-miR-125b-1-3p
	hsa-miR-6765-3p
	hsa-miR-106a-5p
	hsa-miR-1273g-3p
	hsa-miR-3182
	hsa-miR-30b-5p
	hsa-miR-182-5p
	hsa-miR-629-5p
	hsa-miR-130b-5p
	hsa-miR-3615
	hsa-miR-4448
	hsa-miR-532-3p
	hsa-miR-124-3p
	hsa-miR-10396a-5p
	hsa-miR-98-5p
	hsa-miR-23a-5p
	hsa-let-7e-5p
	hsa-miR-199b-5p
	hsa-miR-125b-5p
	hsa-miR-2682-5p
	hsa-miR-193b-3p
	hsa-miR-7706
	hsa-miR-150-5p
	hsa-miR-497-5p
	hsa-miR-122b-3p
	hsa-miR-6869-5p
	hsa-miR-25-3p
	hsa-miR-29a-3p
	hsa-miR-143-3p
	hsa-miR-455-3p
	hsa-miR-425-5p
	hsa-miR-495-3p
	hsa-miR-130b-3p
	hsa-miR-320b
	hsa-miR-30b-5p
	hsa-miR-432-5p
	hsa-miR-1228-5p
	hsa-miR-4749-5p
	hsa-miR-24-3p
	hsa-miR-3663-5p
	hsa-miR-483-5p
	hsa-miR-342-3p
	hsa-miR-22-3p
	hsa-miR-221-5p
	hsa-let-7a-3p
	hsa-miR-320a-3p
	hsa-miR-26a-5p
	hsa-miR-574-3p
	hsa-miR-122-5p
	hsa-miR-4739
	hsa-miR-19b-3p
	hsa-miR-146a-5p
	hsa-miR-148b-3p
	hsa-miR-9-3p
	hsa-miR-199a-3p
	hsa-miR-3158-3p
	hsa-miR-19a-3p
	hsa-miR-423-5p
	hsa-miR-4466
	hsa-miR-335-5p
	hsa-miR-1185-1-3p
	hsa-miR-6822-5p
	hsa-let-7b-5p
	hsa-miR-517a-3p
	hsa-miR-320a-3p
	hsa-let-7e-5p
	hsa-miR-4516
	hsa-miR-331-3p
	hsa-miR-3184-3p
	hsa-miR-133b
	hsa-miR-19a-3p
	hsa-miR-10b-5p
	hsa-miR-12115
	hsa-miR-342-3p
	hsa-miR-517b-3p
	hsa-miR-134-5p
	hsa-miR-151b
	hsa-miR-345-5p
	hsa-let-7b-3p
	hsa-miR-126-3p
	hsa-miR-193b-5p
	hsa-miR-10a-5p
	hsa-miR-642a-3p
	hsa-miR-93-5p
	hsa-miR-3190-5p
	hsa-miR-382-5p
	hsa-miR-151a-5p
	hsa-miR-146a-5p
	hsa-let-7f-1-3p
	hsa-miR-206
	hsa-miR-548y
	hsa-miR-106a-5p
	hsa-miR-6784-5p
	hsa-miR-361-5p
	hsa-miR-516b-5p
	hsa-miR-101-3p
	hsa-miR-224-5p
	hsa-miR-186-5p
	hsa-miR-17-5p
	hsa-miR-199b-3p
	hsa-miR-125a
	hsa-miR-101-3p
	hsa-miR-6850-5p
	hsa-miR-130a-3p
	hsa-miR-4692
	hsa-miR-320b
	hsa-miR-432-5p
	hsa-miR-450b-5p
	hsa-miR-1246
	hsa-miR-126-5p
	hsa-miR-99a-5p
	hsa-miR-100-5p
	hsa-miR-4651
	hsa-miR-214-3p
	hsa-miR-10396a-5p
	hsa-miR-541-5p
	hsa-miR-409-5p
	hsa-miR-4508
	hsa-miR-379-5p
	hsa-miR-6799-5p
	hsa-miR-21-3p
	hsa-miR-10396b-5p
	hsa-miR-574-5p
	hsa-miR-30a-3p
	hsa-let-7d-5p
	hsa-miR-6791-5p
	hsa-miR-127-3p
	hsa-miR-423-5p
	hsa-miR-369-5p
	hsa-miR-181d-5p
	hsa-miR-30d-5p
	hsa-miR-711
	hsa-miR-136-5p
	hsa-miR-1246
	hsa-miR-215-5p
	hsa-miR-1-3p
	hsa-miR-378i
	hsa-miR-4632-5p
	hsa-miR-15a-5p
	hsa-miR-4448
	hsa-miR-136-5p
	hsa-miR-199a-3p
	hsa-miR-4647
	hsa-miR-6885-5p
	hsa-miR-1260a
	hsa-miR-9901
	hsa-miR-126-3p
	hsa-miR-30c-5p
	hsa-miR-182-3p
	hsa-miR-6802-5p
	hsa-miR-6721-5p
	hsa-miR-576-3p
	hsa-miR-204-3p
	hsa-miR-30a-5p
	hsa-miR-337-3p
	hsa-miR-4467
	hsa-miR-222-3p
	hsa-miR-27a-5p
	hsa-miR-365a-5p
	hsa-miR-6785-5p
	hsa-miR-4466
	hsa-miR-4689
	hsa-miR-193b-5p
	hsa-miR-574-5p
	hsa-miR-1307-5p
	hsa-miR-133a-3p
	hsa-miR-7975
	hsa-miR-7847-3p
	hsa-miR-20b-5p
	hsa-miR-3182
	hsa-miR-411-5p
	hsa-miR-92b-3p
	hsa-miR-6089
	hsa-miR-17-5p
	hsa-miR-505-5p
	hsa-miR-194-5p
	hsa-miR-4326
	hsa-miR-3665
	hsa-miR-3960
	hsa-miR-149-5p
	hsa-miR-4454
	hsa-miR-485-5p
	hsa-miR-30e-3p
	hsa-miR-4516
	hsa-miR-4435
	hsa-miR-3615
	hsa-miR-4286
	hsa-miR-3129-5p
	hsa-miR-29b-3p
	hsa-miR-301a-3p
	hsa-miR-23b-5p
	hsa-miR-330-3p
	hsa-miR-4488
	hsa-miR-6770-5p
	hsa-miR-139-5p
	hsa-miR-378g
	hsa-miR-10394-3p
	hsa-miR-22-5p
	hsa-miR-107
	hsa-miR-122-5p
	hsa-miR-125b-5p
	hsa-miR-626
	hsa-miR-619-5p
	hsa-miR-98-5p
	hsa-miR-148a-3p
	hsa-miR-337-5p
	hsa-miR-372-3p
	hsa-miR-3065-5p
	hsa-miR-369-3p
	hsa-miR-27b-3p
	hsa-miR-335-5p
	hsa-let-7e-5p
	hsa-miR-1268a
	hsa-miR-34a-5p
	hsa-miR-4324
	hsa-miR-99a-5p
	hsa-miR-101-3p
	hsa-miR-424-5p
	hsa-miR-365a-5p
	hsa-miR-574-3p
	hsa-miR-19a-3p
	hsa-miR-3613-3p
	hsa-miR-490-5p
	hsa-miR-548y
	hsa-miR-4792
	hsa-miR-21-5p
	hsa-miR-767-5p
	hsa-miR-374b-5p
	hsa-miR-320e
	hsa-miR-411-5p
	hsa-miR-888-5p
	hsa-miR-29c-3p
	hsa-miR-1290
	hsa-miR-574-5p
	hsa-miR-532-3p
	hsa-miR-193b-5p
	hsa-miR-548a-5p
	hsa-miR-432-5p
	hsa-miR-575
	hsa-let-7d-5p
	hsa-miR-365a-3p
	hsa-miR-379-5p
	hsa-miR-455-5p
	hsa-miR-337-3p
	hsa-miR-125b-5p
	hsa-miR-29b-3p
	hsa-miR-497-5p
	hsa-miR-423-5p
	hsa-miR-3781
	hsa-miR-1246
	hsa-miR-409-3p
	hsa-let-7b-5p
	hsa-miR-125a
	hsa-miR-342-3p
	hsa-miR-582-5p
	hsa-miR-335-5p
	hsa-miR-182-3p
	hsa-miR-615-3p
	hsa-miR-29a-3p
	hsa-miR-99b
	hsa-miR-100-5p
	hsa-miR-199a-3p
	hsa-miR-299-5p
	hsa-let-7a-5p
	hsa-miR-4647
	hsa-miR-19a-3p
	hsa-miR-99b-5p
	hsa-miR-376a-3p
	hsa-miR-199a-5p
	hsa-miR-451a
	hsa-miR-221-3p
	hsa-miR-411-3p
	hsa-miR-127-3p
	hsa-miR-132-3p
	hsa-miR-197-5p
	hsa-miR-15a
	hsa-miR-149-5p
	hsa-miR-296-5p
	hsa-miR-612
	hsa-miR-369-3p
	hsa-miR-323a-3p
	hsa-let-7f-5p
	hsa-miR-363-3p

## Sheet: Recurrent miRNAs
	Recurrent MSC-EV cargo miRNAs reported across all 47 citations/datasets
	Unique miRNAs found between all the 43 studies	Number of datasets/citations reporting the specific miRNA in MSC-EV cargo
	hsa-miR-21-5p	23
	hsa-let-7b-5p	20
	hsa-miR-125b-5p	16
	hsa-let-7a-5p	15
	hsa-miR-199a-3p	15
	hsa-miR-100-5p	14
	hsa-miR-143-3p	14
	hsa-miR-423-5p	14
	hsa-let-7i-5p	12
	hsa-miR-27b-3p	12
	hsa-miR-92a-3p	12
	hsa-miR-146a-5p	11
	hsa-miR-221-3p	11
	hsa-miR-222-3p	10
	hsa-miR-24-3p	10
	hsa-miR-191-5p	10
	hsa-miR-432-5p	10
	hsa-miR-125a-5p	10
	hsa-let-7f-5p	10
	hsa-miR-126-5p	9
	hsa-miR-26a-5p	9
	hsa-miR-127-3p	9
	hsa-let-7e-5p	9
	hsa-miR-25-3p	9
	hsa-miR-99b-5p	9
	hsa-miR-122-5p	8
	hsa-miR-409-3p	8
	hsa-miR-1246	8
	hsa-miR-199b-3p	8
	hsa-miR-16-5p	7
	hsa-miR-29a-3p	7
	hsa-miR-22-3p	7
	hsa-miR-335-5p	7
	hsa-miR-320a-3p	7
	hsa-miR-181a-5p	7
	hsa-miR-574-3p	7
	hsa-miR-93-5p	7
	hsa-miR-214-3p	7
	hsa-miR-107	6
	hsa-miR-148a-3p	6
	hsa-miR-574-5p	6
	hsa-miR-17-5p	6
	hsa-miR-145-5p	6
	hsa-miR-423-3p	6
	hsa-miR-31-5p	6
	hsa-miR-99a-5p	6
	hsa-miR-30a-5p	6
	hsa-miR-23a-3p	5
	hsa-miR-142-3p	5
	hsa-miR-10b-5p	5
	hsa-miR-30d-5p	5
	hsa-miR-126-3p	5
	hsa-miR-495-3p	5
	hsa-miR-1290	5
	hsa-miR-199b-5p	5
	hsa-miR-4466	5
	hsa-miR-34a-5p	5
	hsa-miR-199a-5p	5
	hsa-miR-376a-3p	5
	hsa-miR-181b-5p	5
	hsa-miR-342-3p	5
	hsa-miR-134-5p	5
	hsa-miR-424-5p	5
	hsa-miR-30b-5p	5
	hsa-miR-320b	5
	hsa-miR-151a-3p	5
	hsa-miR-193b-5p	5
	hsa-miR-451a	4
	hsa-miR-132-3p	4
	hsa-miR-4454	4
	hsa-miR-4516	4
	hsa-miR-1260b	4
	hsa-miR-130a-3p	4
	hsa-miR-374b-5p	4
	hsa-miR-181d-5p	4
	hsa-miR-320c	4
	hsa-miR-382-5p	4
	hsa-miR-98-5p	4
	hsa-miR-193b-3p	4
	hsa-miR-101-3p	4
	hsa-miR-411-5p	4
	hsa-miR-19a-3p	4
	hsa-miR-149-5p	3
	hsa-miR-128-3p	3
	hsa-miR-320a	3
	hsa-miR-1260a	3
	hsa-miR-10a-5p	3
	hsa-miR-888-5p	3
	hsa-miR-7975	3
	hsa-miR-3960	3
	hsa-miR-186-5p	3
	hsa-miR-4286	3
	hsa-miR-629-5p	3
	hsa-miR-6089	3
	hsa-miR-182-5p	3
	hsa-miR-1307-3p	3
	hsa-miR-3182	3
	hsa-miR-301a-3p	3
	hsa-miR-152-3p	3
	hsa-miR-20a-5p	3
	hsa-miR-139-5p	3
	hsa-miR-151b	3
	hsa-let-7d-3p	3
	hsa-miR-27a-5p	3
	hsa-miR-223-3p	3
	hsa-miR-193a-5p	3
	hsa-miR-378g	3
	hsa-miR-3665	3
	hsa-let-7c-5p	3
	hsa-miR-138-5p	3
	hsa-miR-125a	3
	hsa-miR-22-5p	3
	hsa-let-7g-5p	3
	hsa-miR-4448	3
	hsa-miR-4488	3
	hsa-miR-106a-5p	3
	hsa-miR-543	3
	hsa-miR-626	3
	hsa-miR-3065-5p	3
	hsa-miR-140-3p	3
	hsa-miR-361-5p	3
	hsa-miR-337-5p	3
	hsa-miR-337-3p	3
	hsa-miR-136-5p	3
	hsa-miR-15a-5p	3
	hsa-miR-320e	3
	hsa-miR-2682-5p	3
	hsa-miR-125b-1-3p	3
	hsa-miR-182-3p	3
	hsa-miR-379-5p	3
	hsa-miR-205-5p	2
	hsa-miR-431-5p	2
	hsa-miR-581	2
	hsa-miR-708-5p	2
	hsa-miR-3591-3p	2
	hsa-miR-1-3p	2
	hsa-miR-148b-3p	2
	hsa-miR-146a-3p	2
	hsa-miR-197-3p	2
	hsa-miR-486-5p	2
	hsa-miR-23b-3p	2
	hsa-miR-361-3p	2
	hsa-miR-769-5p	2
	hsa-miR-129-5p	2
	hsa-miR-222-5p	2
	hsa-miR-23b-5p	2
	hsa-miR-493-5p	2
	hsa-miR-378a-3p	2
	hsa-miR-151a-5p	2
	hsa-miR-612	2
	hsa-miR-146b-5p	2
	hsa-miR-8072	2
	hsa-miR-130b-3p	2
	hsa-miR-10396b-5p	2
	hsa-miR-532-5p	2
	hsa-miR-181a-3p	2
	hsa-miR-512-3p	2
	hsa-miR-92b-3p	2
	hsa-miR-381-3p	2
	hsa-miR-184	2
	hsa-miR-32-3p	2
	hsa-miR-27a-3p	2
	hsa-miR-142-5p	2
	hsa-miR-363-3p	2
	hsa-miR-30c-5p	2
	hsa-miR-622	2
	hsa-miR-204-3p	2
	hsa-miR-127-5p	2
	hsa-miR-516b-5p	2
	hsa-miR-330-3p	2
	hsa-miR-4485-3p	2
	hsa-miR-4497	2
	hsa-miR-7706	2
	hsa-miR-494-3p	2
	hsa-miR-185-5p	2
	hsa-miR-150-5p	2
	hsa-miR-767-5p	2
	hsa-miR-26b-5p	2
	hsa-miR-20b-5p	2
	hsa-miR-615-3p	2
	hsa-miR-484	2
	hsa-miR-619-5p	2
	hsa-miR-369-5p	2
	hsa-let-7b-3p	2
	hsa-miR-30a-3p	2
	hsa-miR-15a	2
	hsa-miR-130b-5p	2
	hsa-miR-625-3p	2
	hsa-miR-3197	2
	hsa-miR-3613-3p	2
	hsa-miR-320d	2
	hsa-miR-376c-3p	2
	hsa-miR-345-5p	2
	hsa-miR-29c-3p	2
	hsa-miR-409-5p	2
	hsa-miR-548a-5p	2
	hsa-miR-6785-5p	2
	hsa-miR-331-3p	2
	hsa-miR-455-3p	2
	hsa-miR-4792	2
	hsa-miR-575	2
	hsa-miR-3615	2
	hsa-miR-532-3p	2
	hsa-miR-10396a-5p	2
	hsa-miR-497-5p	2
	hsa-miR-548y	2
	hsa-let-7d-5p	2
	hsa-miR-4647	2
	hsa-miR-365a-5p	2
	hsa-miR-29b-3p	2
	hsa-miR-369-3p	2
	hsa-miR-378a-5p	1
	hsa-miR-219a-2-3p	1
	hsa-miR-9-5p	1
	hsa-miR-4655-5p	1
	hsa-miR-1291	1
	hsa-miR-744-5p	1
	hsa-miR149-5p	1
	hsa-miR-4433a-5p	1
	hsa-miR-146a	1
	hsa-miR-10527-5p	1
	hsa-miR-6748-3p	1
	hsa-miR-605-3p	1
	hsa-miR-6506-5p	1
	hsa-miR-137	1
	hsa-miR-7-1-3p	1
	hsa-miR-4433b-3p	1
	hsa-miR-329-5p	1
	hsa-miR-605b-3p	1
	hsa-miR-210-3p	1
	hsa-miR-148a-5p	1
	hsa-miR-4635	1
	hsa-miR-6892-3p	1
	hsa-miR-370-3p	1
	hsa-miR-421	1
	hsa-miR-380-5p	1
	hsa-miR-374c-3p	1
	hsa-miR-203b-5p	1
	hsa-miR-5100	1
	hsa-miR-196a-5p	1
	hsa-miR-146b-3p	1
	hsa-miR-517c-3p	1
	hsa-miR-6772-3p	1
	hsa-miR-326	1
	hsa-miR-503-5p	1
	hsa-miR-578	1
	hsa-miR-193a-3p	1
	hsa-miR-7704	1
	hsa-mir-3689b	1
	hsa-miR-4757-5p	1
	hsa-miR-760	1
	hsa-miR-766-3p	1
	hsa-miR-487b-3p	1
	hsa-miR-200a-3p	1
	hsa-miR-183-5p	1
	hsa-miR-212-5p	1
	hsa-miR-223	1
	hsa-miR-664a-5p	1
	hsa-miR-346	1
	hsa-miR-380-3p	1
	hsa-miR-452-5p	1
	hsa-miR-6873-3p	1
	hsa-miR-224-3p	1
	hsa-miR-145-3p	1
	hsa-miR-6090	1
	hsa-miR-3157-3p	1
	hsa-miR-4730	1
	hsa-miR-7a-3p	1
	hsa-miR-4306	1
	hsa-miR-671-3p	1
	hsa-miR-523-5p	1
	hsa-miR-412-5p	1
	hsa-miR-323a-5p	1
	hsa-miR-5787	1
	hsa-miR-99b-3p	1
	hsa-miR-28-5p	1
	hsa-miR-3120-5p	1
	hsa-miR-1202	1
	hsa-miR-520-3p	1
	hsa-miR-153-5p	1
	hsa-miR-216a-5p	1
	hsa-miR-323b-3p	1
	hsa-miR-1226-3p	1
	hsa-miR-6125	1
	hsa-miR-450-5p	1
	hsa-miR-16-1-3p	1
	hsa-miR-155-5p	1
	hsa-miR-542-5p	1
	hsa-miR-3129-3p	1
	hsa-miR-2355-3p	1
	hsa-miR-375-5p	1
	hsa-miR-4719	1
	hsa-miR-4638-5p	1
	hsa-miR-204-5p	1
	hsa-miR-211-5p	1
	hsa-miR-4742-5p	1
	hsa-miR-140-5p	1
	hsa-miR-6085	1
	hsa-miR-7110-3p	1
	hsa-miR-2392	1
	hsa-miR-576-5p	1
	hsa-miR-147b	1
	hsa-miR-6529-5p	1
	hsa-miR-526b-5p	1
	hsa-miR-92b-5p	1
	hsa-miR-1908-5p	1
	hsa-miR-135b-3p	1
	hsa-miR-379a-5p	1
	hsa-miR-4330	1
	hsa-miR-28-3p	1
	hsa-miR-4449	1
	hsa-miR-584-5p	1
	hsa-miR-1255a	1
	hsa-miR-383-5p	1
	hsa-miR-574a-3p	1
	hsa-miR-3652	1
	hsa-miR-1183	1
	hsa-miR-502-5p	1
	hsa-miR-487b-5p	1
	hsa-miR-4723-5p	1
	hsa-miR-4650-5p	1
	hsa-miR-181c-5p	1
	hsa-miR-4686	1
	hsa-miR-492	1
	hsa-miR-202-5p	1
	hsa-miR-7976	1
	hsa-miR-5190	1
	hsa-miR-6786-5p	1
	hsa-miR-7853-5p	1
	hsa-miR-7850-5p	1
	hsa-miR-515-5p	1
	hsa-miR-652-3p	1
	hsa-miR-136-3p	1
	hsa-miR-6727-5p	1
	hsa-miR-3918	1
	hsa-miR-324-3p	1
	hsa-miR-483-3p	1
	hsa-miR-135a-5p	1
	hsa-miR-548v	1
	hsa-miR-4535	1
	hsa-miR-339-5p	1
	hsa-miR-144-3p	1
	hsa-miR-493-3p	1
	hsa-miR-548aq-3p	1
	hsa-miR-562	1
	hsa-miR-3184-5p	1
	hsa-miR-885-5p	1
	hsa-miR-762	1
	hsa-miR-4538	1
	hsa-miR-1468-5p	1
	hsa-miR-548g-5p	1
	hsa-miR-5089-5p	1
	hsa-miR-2861	1
	hsa-miR-6509-5p	1
	hsa-miR-5087	1
	hsa-miR-192-5p	1
	hsa-miR-24-2-5p	1
	hsa-miR-638	1
	hsa-miR-4443	1
	hsa-miR-941	1
	hsa-miR-7110-5p	1
	hsa-miR-103a-3p	1
	hsa-miR-4428	1
	hsa-miR-1298-5p	1
	hsa-miR-1233-5p	1
	hsa-miR-2904	1
	hsa-miR-708-3p	1
	hsa-miR-200a-5p	1
	hsa-miR-4463	1
	hsa-miR-485a-3p	1
	hsa-miR-520g-3p	1
	hsa-miR-190a-5p	1
	hsa-miR-6752-5p	1
	hsa-miR-425-3p	1
	hsa-miR-181a-2-3p	1
	hsa-miR-199b-3	1
	hsa-miR-4745-5p	1
	hsa-miR-424-3p	1
	hsa-miR-133a-5p	1
	hsa-miR-4281	1
	hsa-hsa-let-7f-5p	1
	hsa-miR-7641	1
	hsa-miR-144-5p	1
	hsa-miR-1269a	1
	hsa-miR-6824-5p	1
	hsa-miR-3648	1
	hsa-miR-3178	1
	hsa-miR-200b-3p	1
	hsa-miR-10401-5p	1
	hsa-miR-30e-5p	1
	hsa-miR-218-5p	1
	hsa-miR-625-5p	1
	hsa-miR-6765-3p	1
	hsa-miR-1273g-3p	1
	hsa-miR-124-3p	1
	hsa-miR-23a-5p	1
	hsa-miR-122b-3p	1
	hsa-miR-6869-5p	1
	hsa-miR-425-5p	1
	hsa-miR-1228-5p	1
	hsa-miR-4749-5p	1
	hsa-miR-3663-5p	1
	hsa-miR-483-5p	1
	hsa-miR-221-5p	1
	hsa-let-7a-3p	1
	hsa-miR-4739	1
	hsa-miR-19b-3p	1
	hsa-miR-9-3p	1
	hsa-miR-3158-3p	1
	hsa-miR-1185-1-3p	1
	hsa-miR-6822-5p	1
	hsa-miR-517a-3p	1
	hsa-miR-3184-3p	1
	hsa-miR-133b	1
	hsa-miR-12115	1
	hsa-miR-517b-3p	1
	hsa-miR-642a-3p	1
	hsa-miR-3190-5p	1
	hsa-let-7f-1-3p	1
	hsa-miR-206	1
	hsa-miR-6784-5p	1
	hsa-miR-224-5p	1
	hsa-miR-6850-5p	1
	hsa-miR-4692	1
	hsa-miR-450b-5p	1
	hsa-miR-4651	1
	hsa-miR-541-5p	1
	hsa-miR-4508	1
	hsa-miR-6799-5p	1
	hsa-miR-21-3p	1
	hsa-miR-6791-5p	1
	hsa-miR-711	1
	hsa-miR-215-5p	1
	hsa-miR-378i	1
	hsa-miR-4632-5p	1
	hsa-miR-6885-5p	1
	hsa-miR-9901	1
	hsa-miR-6802-5p	1
	hsa-miR-6721-5p	1
	hsa-miR-576-3p	1
	hsa-miR-4467	1
	hsa-miR-4689	1
	hsa-miR-1307-5p	1
	hsa-miR-133a-3p	1
	hsa-miR-7847-3p	1
	hsa-miR-505-5p	1
	hsa-miR-194-5p	1
	hsa-miR-4326	1
	hsa-miR-485-5p	1
	hsa-miR-30e-3p	1
	hsa-miR-4435	1
	hsa-miR-3129-5p	1
	hsa-miR-6770-5p	1
	hsa-miR-10394-3p	1
	hsa-miR-372-3p	1
	hsa-miR-1268a	1
	hsa-miR-4324	1
	hsa-miR-490-5p	1
	hsa-miR-365a-3p	1
	hsa-miR-455-5p	1
	hsa-miR-3781	1
	hsa-miR-582-5p	1
	hsa-miR-99b	1
	hsa-miR-299-5p	1
	hsa-miR-411-3p	1
	hsa-miR-197-5p	1
	hsa-miR-296-5p	1
	hsa-miR-323a-3p	1
