# Supplementary material for: Uncovering the Secret of Mesenchymal Stromal Cells Secretome: From Extracellular Vesicle Cargo to Neuroprotection
Source: Cells. 2026 May 13;15(10):889. doi: 10.3390/cells15100889 (PMC13204574; doi:10.3390/cells15100889)
Supplement: Supplementary file 1 [file cells-15-00889-s001.zip › Spreadsheet S1_MSC-EV cargo proteins_revised.xlsx]

## Sheet: Bone marrow
Datasets reporting proteins identified within Bone marrow MSC-EV (BM-MSC-EV) cargo (Datasets extracted from 4 citations)
(Sharma et al. 2025)		(Wang et al. 2022)		(Wang, Stöckl, et al. 2023)		(Venturella, Navaei, and Zocco 2025)				Unified list of all BM-MSC EV cargo proteins from the 4 datasets (Total = 700)			Unique recurrent BM-MSC-EV cargo Proteins from the unified list (total = 640)	Reported in (n)datasets
PLD1		NID1		CKM		EDIL3				PLD1			EDIL3	3
CX3CL1		LAMA2		DES		ATRN				CX3CL1			PDCD6IP	3
MATR3		C1S		MYL2		APOM				MATR3			GNAQ	2
PSD3		NID2		MYL1		CP				PSD3			HLA-B	2
LAMC3		SCUBE3		MYL3		HPR				LAMC3			NID2	2
NCOR2		FBLN2		KRT25		AGT				NCOR2			FBLN2	2
CCDC88C		LAMA4		CA3		APOH				CCDC88C			PTGES3	2
CPNE6		APOD		RAB4A		LRG1				CPNE6			SLC44A1	2
ARAP1		DCN		MYL11		ALB				ARAP1			SRPX	2
PUS3		PLSCR3		LCAT		TF				PUS3			CYBRD1	2
DDX60L		PTGES3		TSR3		KRT1				DDX60L			IGF2	2
PCDHA8		SLC44A1		TPM2		SERPINE1				PCDHA8			MGP	2
GNAQ		RPLPO		MB		SERPINA7				GNAQ			CHI3L1	2
SF3B1		CAV1		KRT31		HAPLN1				SF3B1			HTRA1	2
UTX		SRPX		ENO3		KRT10				UTX			SDCBP	2
ARHGAP5		TIMP2		KRT78		KRT5				ARHGAP5			CD9	2
SYNE2		IGFBP4		PSAT1		ANPEP				SYNE2			EMILIN1	2
CACNA1A		SLC4A1		AKR7L		CPN1				CACNA1A			THY1	2
AKAP9		CYBRD1		KRT86		COL5A1				AKAP9			ENG	2
DNTTIP2		PCOLCE		DSG1		BGN				DNTTIP2			RPS8	2
ECH1		IGF2		ACAN		KRT9				ECH1			AXL	2
NR1D1		TSPAN4		PLOD1		KRT2				NR1D1			PRELP	2
ZKSCAN7		PSMA1		SMOC2		BTD				ZKSCAN7			MFAP5	2
WNK3		GAS6		ELN		LUM				WNK3			FLNC	2
FLT4		MGP		SSC5D		SPP2				FLT4			CORO1B	2
HLA-F		CHI3L1		CD46		TGFBI				HLA-F			PSAT1	2
ZNF646		SOD3		KRT5		ABI3BP				ZNF646			MEAK7	2
MYO5B		LAMB2		HRNR		PDCD6IP				MYO5B			GARS1	2
USP36		FN1		KRT14		HTRA1				USP36			FHL2	2
HLA-B		COL6A3		MYH7		C1RL				HLA-B			CRIP2	2
TRRAP		HSPG2		TNNT1		EMILIN1				TRRAP			APOH	2
BRPF3		GFBP3		FLG						BRPF3			CD276	2
FLNA		COL6A1		DSP						FLNA			ELN	2
NRCAM		IGHG1		KRT9						NRCAM			ITGA3	2
HDAC5		KRT6B		KRT1						HDAC5			MYO1B	2
PRODH		EDIL3		SBSN						PRODH			SLC3A2	2
PCDHAC2		HSP90AA1		KRT16						PCDHAC2			FERMT2	2
KDM2A		DCD		WARS1						KDM2A			TTYH3	2
RFC5		TIMP1		DSC1						RFC5			PDIA3	2
DLL4		HTRA1		PRELP						DLL4			FARP1	2
CDK5R1		PDCD6IP		KRT77						CDK5R1			CPM	2
ZBED2		COMP		AZGP1						ZBED2			EFEMP2	2
ITGB2		VCAN		FGL2						ITGB2			FGFR1	2
DOCK2		EFEMP1		SERPINF2						DOCK2			MVP	2
MTHFD1		MMP2		KRT6C						MTHFD1			CLDN11	2
TRIM41		CTHRC1		CRLF1						TRIM41			CCN5	2
ZNF585B		SDCBP		KRT2						ZNF585B			H2AC20	2
RBMY1D		IGFBP2		SERPINB12						RBMY1D			ST13	2
NLRC5		CD9		PPIE						NLRC5			H2BC18	2
		LAMB1		OXNAD1						NID1			MAMDC2	2
		GSN		VNN1						LAMA2			LRRN4CL	2
		C1R		MFAP5						C1S			KRT5	2
		EMILIN1		TOM1						NID2			KRT9	2
		LAMC1		SERPIND1						SCUBE3			KRT1	2
		F9		FLG2						FBLN2			KRT2	2
		ACTC1		KRT10						LAMA4			KRT10	2
		HPX		IGFBP3						APOD			SPP2	2
		THY1		MGP						DCN			ANPEP	2
		ENG		EFEMP2						PLSCR3			PLD1	1
		SPARC		HGFAC						PTGES3			CX3CL1	1
		IGHG2		ATP6V1E1						SLC44A1			MATR3	1
		FGB		IGF2						RPLPO			PSD3	1
		TAGLN		C7						CAV1			LAMC3	1
		MVB12A		CFI						SRPX			NCOR2	1
		PODN		CDSN						TIMP2			CCDC88C	1
		AGTRAP		TFG						IGFBP4			CPNE6	1
		SUSD2		CASP14						SLC4A1			ARAP1	1
		RPS8		PLXNA2						CYBRD1			PUS3	1
		FBLN1		PCBP1						PCOLCE			DDX60L	1
		AXL		ITGA5						IGF2			PCDHA8	1
		AEBP1		FLNC						TSPAN4			SF3B1	1
		ANP32B		RHOA						PSMA1			UTX	1
		PRELP		GNA13						GAS6			ARHGAP5	1
		ADH1B		GPM6B						MGP			SYNE2	1
		RPLP2		MDH1						CHI3L1			CACNA1A	1
		HSP90B1		PICALM						SOD3			AKAP9	1
		CCDC80		PDCD6IP						LAMB2			DNTTIP2	1
		UBE2H		SDCBP						FN1			ECH1	1
		APLP2		DNAJA1						COL6A3			NR1D1	1
		IGFBP1		NPTN						HSPG2			ZKSCAN7	1
		ANP32A		ADAM9						GFBP3			WNK3	1
		MFAP5		TUBA1A						COL6A1			FLT4	1
		ADD1		CLMP						IGHG1			HLA-F	1
		CKB		PPP2CB						KRT6B			ZNF646	1
		APOL1		PDGFD						EDIL3			MYO5B	1
		FLNC		PRDX1						HSP90AA1			USP36	1
		CCT2		EPN1						DCD			TRRAP	1
		CORO1B		DNASE1L1						TIMP1			BRPF3	1
		PSAT1		DIP2B						HTRA1			FLNA	1
		TUBB3		RHOG						PDCD6IP			NRCAM	1
		RPSA		RAP2B						COMP			HDAC5	1
		NTM		RPLP0						VCAN			PRODH	1
		NCKAP1		PRPS2						EFEMP1			PCDHAC2	1
		EPB41L1		CDH13						MMP2			KDM2A	1
		CNDP2		CAB39						CTHRC1			RFC5	1
		MEAK7		NRP2						SDCBP			DLL4	1
		PGLYRP2		TPBG						IGFBP2			CDK5R1	1
		GARS1		CAPZB						CD9			ZBED2	1
		IVL		CAND1						LAMB1			ITGB2	1
		SFN		ACTR2						GSN			DOCK2	1
		LRRC15		RPS14						C1R			MTHFD1	1
		FHL2		YWHAQ						EMILIN1			TRIM41	1
		IGFALS		KRAS						LAMC1			ZNF585B	1
		C8G		H3-3A						F9			RBMY1D	1
		PAFAH1B1		LHFPL2						ACTC1			NLRC5	1
		GFPT1		SERINC3						HPX			NID1	1
		CRIP2		H2BC18						THY1			LAMA2	1
		C9		TIMP3						ENG			C1S	1
		TAOK3		AXL						SPARC			SCUBE3	1
		SERPINB5		RAB34						IGHG2			LAMA4	1
		MCAM		ATP6V1B2						FGB			APOD	1
		EEF1G		PFN1						TAGLN			DCN	1
		IGHG4		CLIC1						MVB12A			PLSCR3	1
		MARCKS		LAMP2						PODN			RPLPO	1
		APOH		CHMP2A						AGTRAP			CAV1	1
		FGA		RPL18A						SUSD2			TIMP2	1
		SERPINB3		PACSIN3						RPS8			IGFBP4	1
		CD276		ADGRE5						FBLN1			SLC4A1	1
		ELN		SLC16A1						AXL			PCOLCE	1
		ITGA3		ARPC1B						AEBP1			TSPAN4	1
		CALML3		LGALS1						ANP32B			PSMA1	1
		MYO1B		CYBRD1						PRELP			GAS6	1
		SLC3A2		ANXA11						ADH1B			SOD3	1
		FERMT2		FASN						RPLP2			LAMB2	1
		SERPINB13		GNAS						HSP90B1			FN1	1
		GJA1		EEF1A1						CCDC80			COL6A3	1
		SLC1A4		GNB1						UBE2H			HSPG2	1
		ORM2		CAMK2D						APLP2			GFBP3	1
		IGKV4-1		VAMP3						IGFBP1			COL6A1	1
		NEU2		LTBP1						ANP32A			IGHG1	1
		FAT1		HLA-A						MFAP5			KRT6B	1
		SLC16A3		RNH1						ADD1			HSP90AA1	1
		TTYH3		HGS						CKB			DCD	1
		PDIA3		SPP2						APOL1			TIMP1	1
		FARP1		RPS3						FLNC			COMP	1
		C1QB		ENPP1						CCT2			VCAN	1
		RAB5A		AHNAK2						CORO1B			EFEMP1	1
		MAPRE2		GNAQ						PSAT1			MMP2	1
		IGFBP6		STAM						TUBB3			CTHRC1	1
		LTBP2		CACNA2D1						RPSA			IGFBP2	1
		CPM		RPS16						NTM			LAMB1	1
		SVEP1		CPNE3						NCKAP1			GSN	1
		SERPINF1		MSN						EPB41L1			C1R	1
		CST3		AHNAK						CNDP2			LAMC1	1
		EFEMP2		SNX18						MEAK7			F9	1
		AQP1		RRAGC						PGLYRP2			ACTC1	1
		FGFR1		TSPAN9						GARS1			HPX	1
		PDZK1		STX12						IVL			SPARC	1
		MVP		CHMP4A						SFN			IGHG2	1
		HMGB2		YWHAG						LRRC15			FGB	1
		CFD		KIDINS220						FHL2			TAGLN	1
		ZG16B		ADAM10						IGFALS			MVB12A	1
		NACA		CHMP4B						C8G			PODN	1
		CLEC3B		YES1						PAFAH1B1			AGTRAP	1
		CLDN11		ADGRL2						GFPT1			SUSD2	1
		ITGBL1		PTGES3						CRIP2			FBLN1	1
		PROS1		GDI2						C9			AEBP1	1
		SET		NIBAN2						TAOK3			ANP32B	1
		PDCD6		ADAM17						SERPINB5			ADH1B	1
		CCN5		ANXA5						MCAM			RPLP2	1
		NCL		CD9						EEF1G			HSP90B1	1
		H2AC20		EHD2						IGHG4			CCDC80	1
		B2M		SLC35F6						MARCKS			UBE2H	1
		ST13		PYGB						APOH			APLP2	1
		H2BC18		IST1						FGA			IGFBP1	1
		HMGB1		S100A11						SERPINB3			ANP32A	1
		MAMDC2		ARPC2						CD276			ADD1	1
		SLR		PTPRA						ELN			CKB	1
		LRRN4CL		PLP2						ITGA3			APOL1	1
		NPM1		CLTA						CALML3			CCT2	1
		FTL		CD44						MYO1B			TUBB3	1
		SFRP1		RPL5						SLC3A2			RPSA	1
		CTSB		PLCD1						FERMT2			NTM	1
		ACE		EIF5A						SERPINB13			NCKAP1	1
		GGT5		PEPD						GJA1			EPB41L1	1
				ANXA4						SLC1A4			CNDP2	1
				GABARAP						ORM2			PGLYRP2	1
				ATP1A1						IGKV4-1			IVL	1
				RP2						NEU2			SFN	1
				STX4						FAT1			LRRC15	1
				DDR2						SLC16A3			IGFALS	1
				STOM						TTYH3			C8G	1
				CCT3						PDIA3			PAFAH1B1	1
				NME2						FARP1			GFPT1	1
				TMSB4X						C1QB			C9	1
				NAP1L1						RAB5A			TAOK3	1
				SRPX						MAPRE2			SERPINB5	1
				DDAH2						IGFBP6			MCAM	1
				TTYH3						LTBP2			EEF1G	1
				CRIP2						CPM			IGHG4	1
				TNC						SVEP1			MARCKS	1
				GPC6						SERPINF1			FGA	1
				CD81						CST3			SERPINB3	1
				BASP1						EFEMP2			CALML3	1
				EVL						AQP1			SERPINB13	1
				DLG1						FGFR1			GJA1	1
				PLS3						PDZK1			SLC1A4	1
				DYNLL2						MVP			ORM2	1
				CLEC11A						HMGB2			IGKV4-1	1
				MYH9						CFD			NEU2	1
				IQGAP1						ZG16B			FAT1	1
				THY1						NACA			SLC16A3	1
				MYADM						CLEC3B			C1QB	1
				PDLIM5						CLDN11			RAB5A	1
				NT5E						ITGBL1			MAPRE2	1
				NCSTN						PROS1			IGFBP6	1
				SCAMP3						SET			LTBP2	1
				NID2						PDCD6			SVEP1	1
				CTNNA1						CCN5			SERPINF1	1
				SYPL1						NCL			CST3	1
				SLC44A1						H2AC20			AQP1	1
				UBTD1						B2M			PDZK1	1
				RAB22A						ST13			HMGB2	1
				NRAS						H2BC18			CFD	1
				RAB35						HMGB1			ZG16B	1
				DDAH1						MAMDC2			NACA	1
				H4C1						SLR			CLEC3B	1
				CANX						LRRN4CL			ITGBL1	1
				CD59						NPM1			PROS1	1
				FERMT2						FTL			SET	1
				ANXA2						SFRP1			PDCD6	1
				AKAP12						CTSB			NCL	1
				LRRN4CL						ACE			B2M	1
				HEBP1						GGT5			HMGB1	1
				CAP1						CKM			SLR	1
				MAMDC2						DES			NPM1	1
				PLXNB2						MYL2			FTL	1
				ANXA6						MYL1			SFRP1	1
				FKBP1A						MYL3			CTSB	1
				PFN2						KRT25			ACE	1
				RALB						CA3			GGT5	1
				S100A13						RAB4A			CKM	1
				RPS27L						MYL11			DES	1
				CD47						LCAT			MYL2	1
				CAVIN1						TSR3			MYL1	1
				MYO1B						TPM2			MYL3	1
				GPC4						MB			KRT25	1
				VIM						KRT31			CA3	1
				FBLN2						ENO3			RAB4A	1
				GNA11						KRT78			MYL11	1
				CSRP1						PSAT1			LCAT	1
				ITGB5						AKR7L			TSR3	1
				LGALS3						KRT86			TPM2	1
				RDX						DSG1			MB	1
				ANXA1						ACAN			KRT31	1
				EEF1B2						PLOD1			ENO3	1
				ARF4						SMOC2			KRT78	1
				HSPA8						ELN			AKR7L	1
				CLDND1						SSC5D			KRT86	1
				AP2A2						CD46			DSG1	1
				LPAR1						KRT5			ACAN	1
				CAPG						HRNR			PLOD1	1
				RRAS2						KRT14			SMOC2	1
				MYO1D						MYH7			SSC5D	1
				NME1						TNNT1			CD46	1
				RPL27						FLG			HRNR	1
				HGSNAT						DSP			KRT14	1
				RPL10						KRT9			MYH7	1
				MMP14						KRT1			TNNT1	1
				GNG12						SBSN			FLG	1
				SLC30A1						KRT16			DSP	1
				MYOF						WARS1			SBSN	1
				ITGA7						DSC1			KRT16	1
				ECM1						PRELP			WARS1	1
				G6PD						KRT77			DSC1	1
				RELN						AZGP1			KRT77	1
				RAB13						FGL2			AZGP1	1
				GOLGA7						SERPINF2			FGL2	1
				ITGAV						KRT6C			SERPINF2	1
				CMPK1						CRLF1			KRT6C	1
				RPS8						KRT2			CRLF1	1
				MAP4K4						SERPINB12			SERPINB12	1
				STXBP3						PPIE			PPIE	1
				FMNL2						OXNAD1			OXNAD1	1
				HSPA4						VNN1			VNN1	1
				CLIC4						MFAP5			TOM1	1
				GSTO1						TOM1			SERPIND1	1
				AP2M1						SERPIND1			FLG2	1
				SLK						FLG2			IGFBP3	1
				ESD						KRT10			HGFAC	1
				KCTD12						IGFBP3			ATP6V1E1	1
				ALDH8A1						MGP			C7	1
				PTPRK						EFEMP2			CFI	1
				EDIL3						HGFAC			CDSN	1
				EGFR						ATP6V1E1			TFG	1
				FARP1						IGF2			CASP14	1
				CTNNB1						C7			PLXNA2	1
				ATP2B1						CFI			PCBP1	1
				EPB41L3						CDSN			ITGA5	1
				SRGAP2						TFG			RHOA	1
				SCAMP2						CASP14			GNA13	1
				RAP2C						PLXNA2			GPM6B	1
				MVP						PCBP1			MDH1	1
				NQO1						ITGA5			PICALM	1
				ZDHHC5						FLNC			DNAJA1	1
				CPM						RHOA			NPTN	1
				SNAP23						GNA13			ADAM9	1
				MT1X						GPM6B			TUBA1A	1
				NCALD						MDH1			CLMP	1
				CTNND1						PICALM			PPP2CB	1
				RPL13						PDCD6IP			PDGFD	1
				ATP2B4						SDCBP			PRDX1	1
				ADD3						DNAJA1			EPN1	1
				HRAS						NPTN			DNASE1L1	1
				RFTN1						ADAM9			DIP2B	1
				AKR1C2						TUBA1A			RHOG	1
				RAB23						CLMP			RAP2B	1
				MYO1C						PPP2CB			RPLP0	1
				SLC7A5						PDGFD			PRPS2	1
				ATL3						PRDX1			CDH13	1
				CD276						EPN1			CAB39	1
				ATP1B3						DNASE1L1			NRP2	1
				SLC39A14						DIP2B			TPBG	1
				BZW2						RHOG			CAPZB	1
				KIF5A						RAP2B			CAND1	1
				TMBIM1						RPLP0			ACTR2	1
				SLC3A2						PRPS2			RPS14	1
				SNTB1						CDH13			YWHAQ	1
				TUBB1						CAB39			KRAS	1
				EFR3A						NRP2			H3-3A	1
				MPZL1						TPBG			LHFPL2	1
				CNP						CAPZB			SERINC3	1
				PRG4						CAND1			TIMP3	1
				RUVBL2						ACTR2			RAB34	1
				XPNPEP2						RPS14			ATP6V1B2	1
				ACVR1						YWHAQ			PFN1	1
				ANPEP						KRAS			CLIC1	1
				EPB41L2						H3-3A			LAMP2	1
				SLC43A3						LHFPL2			CHMP2A	1
				RPS4X						SERINC3			RPL18A	1
				VAT1						H2BC18			PACSIN3	1
				HLA-B						TIMP3			ADGRE5	1
				SRM						AXL			SLC16A1	1
				CD151						RAB34			ARPC1B	1
				BDH2						ATP6V1B2			LGALS1	1
				ITGA3						PFN1			ANXA11	1
				NRP1						CLIC1			FASN	1
				NEDD4L						LAMP2			GNAS	1
				TRIM47						CHMP2A			EEF1A1	1
				TMED10						RPL18A			GNB1	1
				PGRMC2						PACSIN3			CAMK2D	1
				CD55						ADGRE5			VAMP3	1
				ANKH						SLC16A1			LTBP1	1
				H2AC20						ARPC1B			HLA-A	1
				ENG						LGALS1			RNH1	1
				BDKRB2						CYBRD1			HGS	1
				PPA1						ANXA11			RPS3	1
				AP2B1						FASN			ENPP1	1
				FHL2						GNAS			AHNAK2	1
				CASK						EEF1A1			STAM	1
				CTTN						GNB1			CACNA2D1	1
				RTN4						CAMK2D			RPS16	1
				PDIA3						VAMP3			CPNE3	1
				RPL27A						LTBP1			MSN	1
				NNMT						HLA-A			AHNAK	1
				ARL8B						RNH1			SNX18	1
				RHBDF1						HGS			RRAGC	1
				LIN7C						SPP2			TSPAN9	1
				RHOB						RPS3			STX12	1
				RPS11						ENPP1			CHMP4A	1
				EPHX1						AHNAK2			YWHAG	1
				RALA						GNAQ			KIDINS220	1
				GARS1						STAM			ADAM10	1
				SLC38A2						CACNA2D1			CHMP4B	1
				ST13						RPS16			YES1	1
				STAT1						CPNE3			ADGRL2	1
				ACTR1A						MSN			GDI2	1
				PTTG1IP						AHNAK			NIBAN2	1
				STEAP4						SNX18			ADAM17	1
				FAP						RRAGC			ANXA5	1
				AKR1C1						TSPAN9			EHD2	1
				RPS23						STX12			SLC35F6	1
				MME						CHMP4A			PYGB	1
				MYL6						YWHAG			IST1	1
				ITGA10						KIDINS220			S100A11	1
				SLC16A2						ADAM10			ARPC2	1
				VPS25						CHMP4B			PTPRA	1
				DCUN1D3						YES1			PLP2	1
				GLUL						ADGRL2			CLTA	1
				PFKL						PTGES3			CD44	1
				CD82						GDI2			RPL5	1
				CORO1B						NIBAN2			PLCD1	1
				DPP4						ADAM17			EIF5A	1
				ALPL						ANXA5			PEPD	1
				UCHL1						CD9			ANXA4	1
				AIDA						EHD2			GABARAP	1
				PRKAA1						SLC35F6			ATP1A1	1
				GPNMB						PYGB			RP2	1
				RPS18						IST1			STX4	1
				TMEM119						S100A11			DDR2	1
				THBD						ARPC2			STOM	1
				PLEKHO2						PTPRA			CCT3	1
				TUBB6						PLP2			NME2	1
				HLA-C						CLTA			TMSB4X	1
				MEAK7						CD44			NAP1L1	1
				CHI3L1						RPL5			DDAH2	1
				BAG2						PLCD1			TNC	1
				TSPAN5						EIF5A			GPC6	1
				MAPK3						PEPD			CD81	1
				CLDN11						ANXA4			BASP1	1
				GIPC1						GABARAP			EVL	1
				STUB1						ATP1A1			DLG1	1
				RER1						RP2			PLS3	1
				PITPNB						STX4			DYNLL2	1
				CCNY						DDR2			CLEC11A	1
				ARPC5						STOM			MYH9	1
				USP5						CCT3			IQGAP1	1
				CALM3						NME2			MYADM	1
				CCN5						TMSB4X			PDLIM5	1
				SLC29A1						NAP1L1			NT5E	1
				SLC17A5						SRPX			NCSTN	1
				TMED9						DDAH2			SCAMP3	1
				TWF2						TTYH3			CTNNA1	1
				TPT1						CRIP2			SYPL1	1
				EPHA4						TNC			UBTD1	1
				LAMTOR1						GPC6			RAB22A	1
				EVA1B						CD81			NRAS	1
				LHFPL6						BASP1			RAB35	1
				TNS1						EVL			DDAH1	1
				LRSAM1						DLG1			H4C1	1
				MMRN1						PLS3			CANX	1
				SURF4						DYNLL2			CD59	1
				PPFIBP1						CLEC11A			ANXA2	1
				MGST1						MYH9			AKAP12	1
				FGFR1						IQGAP1			HEBP1	1
				TPD52L2						THY1			CAP1	1
				GGH						MYADM			PLXNB2	1
				RPS6						PDLIM5			ANXA6	1
				MFSD1						NT5E			FKBP1A	1
				CHMP1A						NCSTN			PFN2	1
				NUAK1						SCAMP3			RALB	1
				CILP						NID2			S100A13	1
				ATP6V0A1						CTNNA1			RPS27L	1
				MYO1E						SYPL1			CD47	1
				CHMP6						SLC44A1			CAVIN1	1
				PLPP1						UBTD1			GPC4	1
				COL2A1						RAB22A			VIM	1
				GLG1						NRAS			GNA11	1
				GULP1						RAB35			CSRP1	1
				CCM2						DDAH1			ITGB5	1
				RPS25						H4C1			LGALS3	1
				COL4A3						CANX			RDX	1
				FRMD8						CD59			ANXA1	1
				LNPEP						FERMT2			EEF1B2	1
										ANXA2			ARF4	1
										AKAP12			HSPA8	1
										LRRN4CL			CLDND1	1
										HEBP1			AP2A2	1
										CAP1			LPAR1	1
										MAMDC2			CAPG	1
										PLXNB2			RRAS2	1
										ANXA6			MYO1D	1
										FKBP1A			NME1	1
										PFN2			RPL27	1
										RALB			HGSNAT	1
										S100A13			RPL10	1
										RPS27L			MMP14	1
										CD47			GNG12	1
										CAVIN1			SLC30A1	1
										MYO1B			MYOF	1
										GPC4			ITGA7	1
										VIM			ECM1	1
										FBLN2			G6PD	1
										GNA11			RELN	1
										CSRP1			RAB13	1
										ITGB5			GOLGA7	1
										LGALS3			ITGAV	1
										RDX			CMPK1	1
										ANXA1			MAP4K4	1
										EEF1B2			STXBP3	1
										ARF4			FMNL2	1
										HSPA8			HSPA4	1
										CLDND1			CLIC4	1
										AP2A2			GSTO1	1
										LPAR1			AP2M1	1
										CAPG			SLK	1
										RRAS2			ESD	1
										MYO1D			KCTD12	1
										NME1			ALDH8A1	1
										RPL27			PTPRK	1
										HGSNAT			EGFR	1
										RPL10			CTNNB1	1
										MMP14			ATP2B1	1
										GNG12			EPB41L3	1
										SLC30A1			SRGAP2	1
										MYOF			SCAMP2	1
										ITGA7			RAP2C	1
										ECM1			NQO1	1
										G6PD			ZDHHC5	1
										RELN			SNAP23	1
										RAB13			MT1X	1
										GOLGA7			NCALD	1
										ITGAV			CTNND1	1
										CMPK1			RPL13	1
										RPS8			ATP2B4	1
										MAP4K4			ADD3	1
										STXBP3			HRAS	1
										FMNL2			RFTN1	1
										HSPA4			AKR1C2	1
										CLIC4			RAB23	1
										GSTO1			MYO1C	1
										AP2M1			SLC7A5	1
										SLK			ATL3	1
										ESD			ATP1B3	1
										KCTD12			SLC39A14	1
										ALDH8A1			BZW2	1
										PTPRK			KIF5A	1
										EDIL3			TMBIM1	1
										EGFR			SNTB1	1
										FARP1			TUBB1	1
										CTNNB1			EFR3A	1
										ATP2B1			MPZL1	1
										EPB41L3			CNP	1
										SRGAP2			PRG4	1
										SCAMP2			RUVBL2	1
										RAP2C			XPNPEP2	1
										MVP			ACVR1	1
										NQO1			EPB41L2	1
										ZDHHC5			SLC43A3	1
										CPM			RPS4X	1
										SNAP23			VAT1	1
										MT1X			SRM	1
										NCALD			CD151	1
										CTNND1			BDH2	1
										RPL13			NRP1	1
										ATP2B4			NEDD4L	1
										ADD3			TRIM47	1
										HRAS			TMED10	1
										RFTN1			PGRMC2	1
										AKR1C2			CD55	1
										RAB23			ANKH	1
										MYO1C			BDKRB2	1
										SLC7A5			PPA1	1
										ATL3			AP2B1	1
										CD276			CASK	1
										ATP1B3			CTTN	1
										SLC39A14			RTN4	1
										BZW2			RPL27A	1
										KIF5A			NNMT	1
										TMBIM1			ARL8B	1
										SLC3A2			RHBDF1	1
										SNTB1			LIN7C	1
										TUBB1			RHOB	1
										EFR3A			RPS11	1
										MPZL1			EPHX1	1
										CNP			RALA	1
										PRG4			SLC38A2	1
										RUVBL2			STAT1	1
										XPNPEP2			ACTR1A	1
										ACVR1			PTTG1IP	1
										ANPEP			STEAP4	1
										EPB41L2			FAP	1
										SLC43A3			AKR1C1	1
										RPS4X			RPS23	1
										VAT1			MME	1
										HLA-B			MYL6	1
										SRM			ITGA10	1
										CD151			SLC16A2	1
										BDH2			VPS25	1
										ITGA3			DCUN1D3	1
										NRP1			GLUL	1
										NEDD4L			PFKL	1
										TRIM47			CD82	1
										TMED10			DPP4	1
										PGRMC2			ALPL	1
										CD55			UCHL1	1
										ANKH			AIDA	1
										H2AC20			PRKAA1	1
										ENG			GPNMB	1
										BDKRB2			RPS18	1
										PPA1			TMEM119	1
										AP2B1			THBD	1
										FHL2			PLEKHO2	1
										CASK			TUBB6	1
										CTTN			HLA-C	1
										RTN4			BAG2	1
										PDIA3			TSPAN5	1
										RPL27A			MAPK3	1
										NNMT			GIPC1	1
										ARL8B			STUB1	1
										RHBDF1			RER1	1
										LIN7C			PITPNB	1
										RHOB			CCNY	1
										RPS11			ARPC5	1
										EPHX1			USP5	1
										RALA			CALM3	1
										GARS1			SLC29A1	1
										SLC38A2			SLC17A5	1
										ST13			TMED9	1
										STAT1			TWF2	1
										ACTR1A			TPT1	1
										PTTG1IP			EPHA4	1
										STEAP4			LAMTOR1	1
										FAP			EVA1B	1
										AKR1C1			LHFPL6	1
										RPS23			TNS1	1
										MME			LRSAM1	1
										MYL6			MMRN1	1
										ITGA10			SURF4	1
										SLC16A2			PPFIBP1	1
										VPS25			MGST1	1
										DCUN1D3			TPD52L2	1
										GLUL			GGH	1
										PFKL			RPS6	1
										CD82			MFSD1	1
										CORO1B			CHMP1A	1
										DPP4			NUAK1	1
										ALPL			CILP	1
										UCHL1			ATP6V0A1	1
										AIDA			MYO1E	1
										PRKAA1			CHMP6	1
										GPNMB			PLPP1	1
										RPS18			COL2A1	1
										TMEM119			GLG1	1
										THBD			GULP1	1
										PLEKHO2			CCM2	1
										TUBB6			RPS25	1
										HLA-C			COL4A3	1
										MEAK7			FRMD8	1
										CHI3L1			LNPEP	1
										BAG2			ATRN	1
										TSPAN5			APOM	1
										MAPK3			CP	1
										CLDN11			HPR	1
										GIPC1			AGT	1
										STUB1			LRG1	1
										RER1			ALB	1
										PITPNB			TF	1
										CCNY			SERPINE1	1
										ARPC5			SERPINA7	1
										USP5			HAPLN1	1
										CALM3			CPN1	1
										CCN5			COL5A1	1
										SLC29A1			BGN	1
										SLC17A5			BTD	1
										TMED9			LUM	1
										TWF2			TGFBI	1
										TPT1			ABI3BP	1
										EPHA4			C1RL	1
										LAMTOR1
										EVA1B
										LHFPL6
										TNS1
										LRSAM1
										MMRN1
										SURF4
										PPFIBP1
										MGST1
										FGFR1
										TPD52L2
										GGH
										RPS6
										MFSD1
										CHMP1A
										NUAK1
										CILP
										ATP6V0A1
										MYO1E
										CHMP6
										PLPP1
										COL2A1
										GLG1
										GULP1
										CCM2
										RPS25
										COL4A3
										FRMD8
										LNPEP
										EDIL3
										ATRN
										APOM
										CP
										HPR
										AGT
										APOH
										LRG1
										ALB
										TF
										KRT1
										SERPINE1
										SERPINA7
										HAPLN1
										KRT10
										KRT5
										ANPEP
										CPN1
										COL5A1
										BGN
										KRT9
										KRT2
										BTD
										LUM
										SPP2
										TGFBI
										ABI3BP
										PDCD6IP
										HTRA1
										C1RL
										EMILIN1

## Sheet: Adipose
Datasets reporting proteins identified within Adipose MSC-EV (AD-MSC-EV) cargo (Datasets extracted from 5 citations)										* Also cited for umbilical cord database as it has both AD and UC datasets
(Geßner et al. 2021)		(Wu, Kuo, et al. 2021)		(Yu, Huang, Chen, and Li 2024) *		(Huang et al. 2021)		(Fu et al. 2025) *				Unified list of all AD-MSC EV cargo proteins from the 5 datasets (Total = 1888)			Unique recurrent AD-MSC EV cargo Proteins from the unified list (total = 1325)	Reported in (n) datasets
MSN		WDR19		UBL3		GBE1		LRRC15				MSN			PGAM1	5
TEC		APOA1		AEBP1		HS1		LAMB2				TEC			S100A6	4
UCHL1		PAFAH1B2		PSMB6		YWHAB		ALDOB				UCHL1			HSPA8	4
S100A11		COL6A1		NAMPT		YWHAE		NDRG1				S100A11			COL6A2	4
CFL1		ECM1		PFDN6		YWHAG		HS3ST3B1; HS3ST3A1; HS3ST6				CFL1			TXN	4
LAP3		SPON2		SRPX		SFN		DDAH2				LAP3			LGALS3BP	4
SOD1		FN1		IQGAP1		YWHAQ		F13A1				SOD1			ANPEP	4
ANXA1		SERPINE1		PAK2		YWHAZ		IGJ				ANXA1			S100A13	4
PSAP		MMP1		SLC19A1		PLCH1		THBD				PSAP			STIP1	4
S100A6		S100A11		S1PR2		DECR1		C6				S100A6			LDHA	4
PLS3		SLC16A3		TOMM40		PSMC6		CRABP2				PLS3			LTBP1	4
HSPA8		APP		MFAP5		PSMC1		GGT5				HSPA8			TPI1	4
TUBA1A		RPL28		MGLL		PSMD12		AKR1C1; AKR1C3; AKR1C4; AKR1C2				TUBA1A			PPIA	4
GSTO1		OLFML3		MAP4		PSMD2		MARCKSL1				GSTO1			AKR1B1	4
HBA2		SRPX2		COL5A3		PSMD3		H3F3A; H3F3C; HIST2H3A; HIST3H3; HIST1H3A				HBA2			ARHGDIA	4
CXCL1		TIMP1		TWF2		PSMD7		EFR3A				CXCL1			MSN	3
CAPN2		DCN		PLXNA1		BPNT1		CD248				CAPN2			UCHL1	3
IL8; CXCL8		CD59		CCDC80		HSD17B10		LGALS8				IL8; CXCL8			S100A11	3
TNFAIP6		POSTN		RARRES2		HIBADH		PODXL				TNFAIP6			CFL1	3
HSPA5		ANPEP		PGM2		RPS12		MGAM				HSPA5			ANXA1	3
LMNA		COL6A2		S100A6		RPS15A		DNAJB6				LMNA			PLS3	3
ACTB		COL6A3		MIF		RPS17		CRLF1				ACTB			GSTO1	3
GSN		LOXL2		UAP1		RPS2		BCAR3				GSN			CAPN2	3
COL6A2		COL7A1		VAMP5		RPS25		KBTBD11				COL6A2			HSPA5	3
PFN1		GAS6		LAMA4		RPS28		MYO1D				PFN1			ACTB	3
DPP4		COTL1		ECM2		RPS3A		F9				DPP4			GSN	3
P4HB		CD81		PCOLCE2		RPS4X		NGF				P4HB			P4HB	3
CXCL6		S100A13		RPL10A		RPS5		PENK				CXCL6			CXCL6	3
TXN		SLC16A1		TAOK3		RPS7		FGG				TXN			CCT8	3
TUBB2A		TIMP3		AHCY		RPS8		RPLP1				TUBB2A			VCL	3
PGAM1		COL12A1		NPTN		RPS9		SOD3				PGAM1			LGALS3	3
CCT8		TGFBI		LDHA		RPSA		IFITM1; IFITM2; IFITM3				CCT8			PGK1	3
VCL		LGALS1		CLEC3B		ABAT		LMNB1				VCL			YWHAZ	3
LGALS3		CYR61		SLC9A1		NT5E		NMBR				LGALS3			ARPC1B	3
PGK1		COL5A1		HGS		HSPD1		RNASE4				PGK1			CALM1	3
CALM3		CAP1		SRM		TROVE2		GJC1				CALM3			HBA1	3
YWHAZ		STIP1		PODN		RPLP0		STAT5B; STAT5A				YWHAZ			APOA1	3
LGALS3BP		PCOLCE		MFAP4		RPLP2		LRPPRC				LGALS3BP			COL6A1	3
ARPC1B		TPM2		RASA3		RPL10A		FXR1				ARPC1B			FN1	3
HSPD1		A2M		EPB41L3		RPL11		MMP16				HSPD1			SERPINE1	3
CARD10		SDC4		ELN		RPL18A		ALDH18A1				CARD10			SRPX2	3
CALM2		TPM3		PDCD6		RPL23		RPL8				CALM2			TIMP1	3
CALM1		EFEMP1		CTSK		RPL24		TNFAIP6				CALM1			CD59	3
LOC643576		ERP29		CLEC11A		RPL27A		SET; SETSIP				LOC643576			POSTN	3
HBA1		PZP		ADAMTS4		RPL3		COL7A1				HBA1			COL6A3	3
		NRP1		SSB		RPL36		UBXN1				WDR19			LOXL2	3
		LGALS3BP		DPT		RPL4		SPOCK1				APOA1			SLC16A1	3
		CCDC80		SMOC1		PGD		ENPP2				PAFAH1B2			TIMP3	3
		CLEC11A		FBLN2		MMP2		PDE3A				COL6A1			COL12A1	3
		TPM1		SCPEP1		HSPA5		SLC9A3R2				ECM1			TGFBI	3
		SPOCK1		ATP5F1A		ANP32E		SYPL1				SPON2			LGALS1	3
		CALU		OLFML1		ACTA2		KIAA0753				FN1			COL5A1	3
		COMP		FBLN5		ACTB		ARID4B				SERPINE1			CAP1	3
		KRT1		CCBE1		ACTR2		KCTD12; KCTD16				MMP1			A2M	3
		COL3A1		AK2		ARPC1A		C3P1				S100A11			TPM3	3
		HIST1H1C		FABP5		ARPC1B		CHMP1B				SLC16A3			PZP	3
		LDHA		STAM		ARPC2		TRMT11				APP			NRP1	3
		ANXA2		S100A13		ARPC3		FBXO11				RPL28			TPM1	3
		JCHAIN		SPON1		ACTR3		PDPN				OLFML3			SPOCK1	3
		GPC1		PANX1		APEH		SUPV3 L1				SRPX2			SERPINH1	3
		HSPE1		TNKS1BP1		DBI		INTS1				TIMP1			PPIB	3
		ITGA2		SLC25A6		ACOT2		CLHC1				DCN			ITGB1	3
		CXCL6		ABHD14B		APRT		SYMPK				CD59			B2M	3
		MMP3		NANS		AHCY		ART4				POSTN			RPL4	3
		SERPINH1		ITPA		AK2		TGS1				ANPEP			MFGE8	3
		PPIB		SLC1A3		AK1		SETD2				COL6A2			NT5E	3
		ITGB1		SLC39A10		CAP1		ITFG3				COL6A3			SERPINF1	3
		CANX		ATP2B4		MOCS3		TSPYL2				LOXL2			ITIH1	3
		B2M		MXRA8		ARF3		C3orf14				COL7A1			MYH9	3
		CLDN11		UQCRQ		ARF4		CELSR1				GAS6			PRDX2	3
		CTGF		PRG4		AGRN		PURG				COTL1			RPS28	3
		STC1		SRI		AKR1A1		PALD1				CD81			TPM4	3
		RPL4		HTRA1		ALDH2		MACF1				S100A13			UBA1	3
		MFGE8		RPL27		AOX1		STK24				SLC16A1			RAB2A	3
		NT5E		PPP1CA		AKR1B1		COL6A3				TIMP3			PFKP	3
		SERPINF1		SOD3		ABHD14B		FN1				COL12A1			RAC1	3
		LTBP2		CLDND1		SERPINF2		COL12A1				TGFBI			BASP1	3
		SNRPE		ENPP1		AHSG		HSPG2				LGALS1			PEA15	3
		KCTD12		COL16A1		A2M		ANPEP				CYR61			FKBP1A	3
		ITIH1		SLC2A3		ACTN1		FLNA				COL5A1			HSPG2	3
		MYH9		GNA11		ACTN4		COL6A1				CAP1			HPRT1	3
		LTBP1		COL15A1		ACTR1A		PTGFRN				STIP1			SRPX	3
		INHBA		MAP1B		ENO1		APOB				PCOLCE			IQGAP1	3
		PRDX2		PDGFRB		AFP		ANXA2; ANXA2P2				TPM2			LAMA4	3
		ITIH3		NME1		ACY1		ANXA6				A2M			HTRA1	3
		RPS28		UQCRFS1		RNPEP		MSN				SDC4			NME1	3
		TPM4		HS3ST3A1		ANPEP		CLTC				TPM3			ESD	3
		MPST		ANPEP		APP		TGFBI				EFEMP1			PGM3	3
		HDHD2		ESD		ANXA1		VIM				ERP29			ENPP2	3
		SELENBP1		EMILIN2		ANXA2		COL6A2				PZP			YWHAQ	3
		ALDH6A1		NME2		ANXA4		PKM				NRP1			ANXA6	3
		PRPF19		ADH5		ANXA5		EDIL3				LGALS3BP			LUM	3
		UBA1		ST13		ANXA6		ITGAV				CCDC80			ATP1A1	3
		YWHAH		ROBO4		SERPINC1		FAP				CLEC11A			GNAS	3
		THOP1		PHB2		AP1B1		PDCD6IP				TPM1			CD109	3
		RAB2A		ARF6		AP1M1		ITGA2				SPOCK1			GPI	3
		PSMC3		OLFML2A		AP2M1		ITGB1				CALU			RDX	3
		ACOT7		TIMP3		APOA1		NT5E				COMP			FSCN1	3
		EIF4E		ANGPTL4		APOA4		ATP2B4				KRT1			ATIC	3
		PFKP		MPP6		RARS		ACTG1				COL3A1			HSPA4	3
		UCHL3		RACGAP1		NARS		HSPA8				HIST1H1C			ANXA5	3
		GMPPA		MXRA5		GOT1		ACTN1				LDHA			CD44	3
		CRYM		RALA		GOT2		EEF2				ANXA2			GDI2	3
		RAC1		HAS2		DARS		MFGE8				JCHAIN			VIM	3
		SPON1		SLC44A1		DNPEP		ANXA1				GPC1			ENO1	3
		AKR1A1		SSBP1		PEA15		ANXA5				HSPE1			AHNAK	3
		GSTM1		MT-CO2		ATP5A1		NRP1				ITGA2			RPS12	3
		AP1B1		PGM3		ATP5B		GNAI2				CXCL6			PRDX4	3
		MDH2		MYO1D		ACLY		ATP1A1				MMP3			APRT	3
		PTGR2		STOML2		PFKL		ITGA5				SERPINH1			EEF2	3
		BASP1		CILP		PFKM		LRP1				PPIB			ANXA4	3
		SSB		ATP8B1		PFKP		MVP				ITGB1			PARK7	3
		FKBP4		CHRD		DDX1		TLN1				CANX			CALR	3
		CMBL		CPXM1		EPB41L3		LAMC1				B2M			FBN1	3
		MPI		S100A4		HSPG2		MYH9				CLDN11			ENO2	3
		PEA15		XPNPEP2		APOH		GDI2				CTGF			CLIC1	3
		PRDX5		CFD		B2M		TUBB4B; TUBB4A				STC1			TFRC	3
		TXNL1		ENPP2		EPRS		LAMA4				RPL4			CAB39	3
		INS		CCN5		ATIC		CD109				MFGE8			LDHB	3
		RPS26		SCG2		BGN		MYO1C				NT5E			SOD1	2
		FKBP1A		HPCAL1		BASP1		TUBA1B; TUBA4A				SERPINF1			PSAP	2
		BMP1		ERC1		MTHFD1		LGALS3BP				LTBP2			TNFAIP6	2
		HSPG2		HSPA8		CAB39		PTK7				SNRPE			LMNA	2
		GSTM3		CXCL5		CADPS		AGRN				KCTD12			PFN1	2
		CARHSP1		RAB18		CALM1		LDHA				ITIH1			DPP4	2
		HPRT1		ITGA10		CANX		ALDOA				MYH9			HSPD1	2
		NCL		EIF6		CAPNS1		GAPDH				LTBP1			PAFAH1B2	2
		CKMT1A		ASS1		CAPN2		SERPINE1				INHBA			ECM1	2
		PCCB		SLC25A1		CNN1		HLA-A				PRDX2			SPON2	2
		CRABP1		HACD3		CALR		DPP4				ITIH3			MMP1	2
		MMP19		FAM126A		CALU		CTNNA1				RPS28			SLC16A3	2
		TPI1		CPE		PRKACA		YWHAE				TPM4			APP	2
		SEPTIN11		ADAMTS7		PRKAR2B		AHNAK				MPST			DCN	2
		PGAM1		YWHAQ		CA2		PXDN				HDHD2			COL7A1	2
		PPIA		ATP5F1B		CPD		EHD1				SELENBP1			GAS6	2
		KRT8		SFRP2		CPE		COL1A2				ALDH6A1			COTL1	2
		GOT1		LOXL1		CPN1		HSP90AB1				PRPF19			CD81	2
		WDR61		RAB8B		CTSB		TPI1				UBA1			PCOLCE	2
		PRKAR1A		PLPP3		CD109		NID2				YWHAH			TPM2	2
		RAB5B		NAXE		ALCAM		COL1A1				THOP1			EFEMP1	2
		AK1		DAG1		CD44		ENO1				RAB2A			ERP29	2
		C1orf123		STIP1		CADM1		GNB1				PSMC3			CCDC80	2
		ECHS1		ARHGAP18		CLIC1		TAGLN				ACOT7			CLEC11A	2
		DHDH		LTBP2		CHGA		ALCAM				EIF4E			CALU	2
		BLVRB		HGF		CS		HAS2				PFKP			KRT1	2
		ARMT1		ATP1B1		CLTC		EHD2				UCHL3			COL3A1	2
		AKR1B1		ERBIN		F5		FARP1				GMPPA			ANXA2	2
		PNP		ATP5PO		COPA		CP				CRYM			JCHAIN	2
		HNRNPA3		RAB1A		COPG1		PGK1				RAC1			GPC1	2
		RNASE4		COX4I1		CFL1		COL15A1				SPON1			HSPE1	2
		GORASP2		POR		COL1A1		IQGAP1				AKR1A1			ITGA2	2
		THBS2		LGALS3		COL4A1		YWHAZ				GSTM1			MMP3	2
		IGHG4		WNT5B		COL5A1		EPB41L2				AP1B1			CANX	2
		C6		ANXA6		COL6A1		EGFR				MDH2			CLDN11	2
		EFEMP2		MYO1B		COL12A1		HP				PTGR2			STC1	2
		ECH1		MOXD1		COL1A2		LDHB				BASP1			LTBP2	2
		SFRP1		TPT1		COL6A2		SLC3A2				SSB			KCTD12	2
		TNC		LUM		COL6A3		MME				FKBP4			INHBA	2
		SVEP1		DDAH1		C1R		ANXA4				CMBL			ITIH3	2
		MATN2		STEAP1		C2		CD44				MPI			HDHD2	2
		SNX3		FH		C3		GJA1				PEA15			SELENBP1	2
		TCEB2		ATP1A1		C4A		ITGA3				PRDX5			YWHAH	2
		MMP10		GNAS		C7		ANXA11				TXNL1			THOP1	2
		COL4A6		EGFR		CFH		VCP				INS			UCHL3	2
		ARHGDIA		NAPA		COPS2		EEF1A1P5; EEF1A1				RPS26			SPON1	2
		LPL		PGD		COPS4		PRDX1				FKBP1A			AKR1A1	2
				VANGL1		CORO1C		SLC1A5				BMP1			GSTM1	2
				CD109		MRC2		ANGPTL4				HSPG2			AP1B1	2
				GART		CUL4B		CDCP1				GSTM3			MDH2	2
				GPI		CAND1		MYOF				CARHSP1			SSB	2
				PPIA		CXCL5		SDCBP				HPRT1			FKBP4	2
				ECHDC1		CST3		ADAM10				NCL			PRDX5	2
				POSTN		CYB5A		ACTN4				CKMT1A			TXNL1	2
				NCS1		CYCS		ITGB3				PCCB			GSTM3	2
				PCNA		ACO1		CKM				CRABP1			NCL	2
				TFG		DYNC1H1		HSPA5				MMP19			MMP19	2
				MGST1		DCN		STOM				TPI1			KRT8	2
				SLC16A7		ALAD		CTNNB1				SEPTIN11			GOT1	2
				SURF4		DES		MMP14				PGAM1			AK1	2
				HSPE1		DSTN		VAT1				PPIA			PNP	2
				ADAM9		DLD		EMILIN1				KRT8			HNRNPA3	2
				ATP5F1C		DLST		SLC16A3				GOT1			RNASE4	2
				RDX		QDPR		RECK				WDR61			THBS2	2
				SRGAP1		DPYSL2		A1BG				PRKAR1A			IGHG4	2
				PHB		DPYSL3		P4HB				RAB5B			C6	2
				LRRC59		CTSC		LGALS1				AK1			TNC	2
				PFDN2		DDB1		PDGFRB				C1orf123			PFDN6	2
				LETM1		DBNL		NME1				ECHS1			PAK2	2
				CPNE3		DCTN1		CFL1				DHDH			MAP4	2
				SARS1		DCTN2		YWHAQ				BLVRB			PLXNA1	2
				ETFB		DNM1L		YWHAB				ARMT1			RARRES2	2
				KCTD12		DYNLL1		BSG				AKR1B1			MIF	2
				TENM3		HUWE1		FASN				PNP			RPL10A	2
				FSCN1		EML2		RAB7A				HNRNPA3			AHCY	2
				ATAD3B		ENPP2		CACNA2D1				RNASE4			NPTN	2
				NDRG1		EFEMP1		GNB2				GORASP2			HGS	2
				NLN		EHD2		PPIA				THBS2			EPB41L3	2
				TRAPPC3		EHD4		PFKP				IGHG4			PDCD6	2
				AKR1C1		ETFA		FLNC				C6			AK2	2
				BSG		EEF1A1		MOXD1				EFEMP2			FABP5	2
				TNC		EEF1B2		EHD4				ECH1			STAM	2
				OMD		EEF1G		CLIC1				SFRP1			ABHD14B	2
				MYOF		EEF2		PLXNB2				TNC			NANS	2
				OGN		EMILIN1		WDR1				SVEP1			SLC39A10	2
				ACAT2		ERP29		C2				MATN2			ATP2B4	2
				RECK		ERP44		GPI				SNX3			SRI	2
				CSE1L		HSP90B1		ITGA4				TCEB2			RPL27	2
				ADSS2		STOM		ENG				MMP10			PPP1CA	2
				ATIC		C11orf54		ITGB5				COL4A6			SOD3	2
				SLC25A3		EIF4A2		VCL				ARHGDIA			ENPP1	2
				HSPA4		ETF1		COL5A1				LPL			GNA11	2
				ANXA5		EIF3A		RPS3				UBL3			COL15A1	2
				RAB2A		EIF3B		CD82				AEBP1			MAP1B	2
				TNXB		EIF3CL		MARCKS				PSMB6			PDGFRB	2
				APEH		EIF3L		GNA11				NAMPT			NME2	2
				BLMH		EIF5A		S100A11				PFDN6			ST13	2
				EPB41L2		XPO1		THBS2				SRPX			ANGPTL4	2
				CD44		ECM1		SLC1A4				IQGAP1			RALA	2
				F3		EZR		MYL6				PAK2			HAS2	2
				LRRC8A		CAPZA1		YWHAG				SLC19A1			SLC44A1	2
				HK1		CAPZA2		RPS8				S1PR2			SSBP1	2
				COX6C		CAPZB		RAN				TOMM40			MYO1D	2
				RP2		FDPS		GNAS				MFAP5			S100A4	2
				PSMD6		FSCN1		BASP1				MGLL			SCG2	2
				PLPP1		FASN		CAP1				MAP4			CXCL5	2
				AP1G1		FTH1		PLAUR				COL5A3			CPE	2
				GDI2		FTL		TPBG				TWF2			RAB1A	2
				VIM		FBN1		FSCN1				PLXNA1			WNT5B	2
				GPC6		FGB		EPB41 L3				CCDC80			MYO1B	2
				LIPA		FN1		GPC6				RARRES2			MOXD1	2
				CAPG		FBLN1		CTNND1				PGM2			TPT1	2
				SLC12A4		FLNA		PDCD6				S100A6			DDAH1	2
				NTNG1		FLNB		TF				MIF			EGFR	2
				ENO1		FLNC		FTH1				UAP1			PGD	2
				VDAC1		FSTL1		THY1				VAMP5			PCNA	2
				MTDH		ALDOA		SERPINA7				LAMA4			SURF4	2
				PGAM1		ALDOC		S100A6				ECM2			PFDN2	2
				SNED1		LGALS1		TUBB				PCOLCE2			CPNE3	2
				GREM1		LGALS3BP		HSP90AA1				RPL10A			TENM3	2
				FSTL1		ENO2		MMP2				TAOK3			NDRG1	2
				TXN		GGH		GSTP1				AHCY			BSG	2
				BAX		POFUT2		UBA52;RPS27A;UBB				NPTN			MYOF	2
				PDCD10		GSN		UBC				LDHA			RECK	2
				TMEM119		USO1		TXN				CLEC3B			APEH	2
				AKR1B1		GMFB		PEPD				SLC9A1			BLMH	2
				RPN2		GNPDA1		RNH1				HGS			EPB41L2	2
				SLC1A5		G6PD		VCAN				SRM			F3	2
				CD276		GPI		F3				PODN			HK1	2
				CALM1		GLUD1		PLS3				MFAP4			GPC6	2
				AKAP12		QARS		CD59				RASA3			GREM1	2
				CAVIN3		GSTA4		ARF4				EPB41L3			FSTL1	2
				TXNL1		GSTM1		PGAM1				ELN			SLC1A5	2
				AHNAK		GSTM2		EPHA2				PDCD6			CD276	2
				CAV1		GSTM5		SLC7A1				CTSK			CAV1	2
				S100A10		GSTO1		TIMP3				CLEC11A			S100A10	2
				SLC38A5		GSTP1		COL18A1				ADAMTS4			CTSC	2
				ATP5PB		GAPDH		WNT5A				SSB			TPBG	2
				TPI1		GARS		SERPINH1				DPT			FAS	2
				ATOX1		PYGB		ACLY				SMOC1			ANTXR2	2
				CTSC		GLOD4		ATP1B3				FBLN2			RTN4	2
				RAC1		GAS6		CDH13				SCPEP1			RPS17	2
				TMEM33		RAN		CD81				ATP5F1A			RNH1	2
				EIF4H		SAR1A		CDC42				OLFML1			SGTA	2
				RPS12		GNAI2		DSTN				FBLN5			ATL3	2
				TMED5		GNB2		RHOA;RHOC				CCBE1			RAB21	2
				TP53I3		GNAS		GNB2 L1				AK2			SLC39A14	2
				DDOST		GNB2L1		TPM4				FABP5			ANO6	2
				ATP2A2		GUK1		HBA1				STAM			GNPDA1	2
				LTBP1		HDHD2		GSTO1				S100A13			CDCP1	2
				SLIT2		HSPA1A		SLC7A5				SPON1			SRC	2
				PRDX4		HSPA4		PLOD1				PANX1			ACE	2
				XPNPEP1		HSPA8		SLC44A2				TNKS1BP1			ATP1B3	2
				TPBG		TRAP1		SLC44A1				SLC25A6			ANXA7	2
				COX5B		HSPB1		HTRA1				ABHD14B			RAB13	2
				FKBP11		HSP90AA2P		MYADM				NANS			SLC7A1	2
				COL11A1		HSP90AA1		TUBB6				ITPA			ENG	2
				FAS		HSP90AB1		RTN4				SLC1A3			EFR3A	2
				UQCRC2		HBA1		GNG12				SLC39A10			FARP1	2
				RPN1		HBB		SLC39A10				ATP2B4			GBE1	2
				OLFML2B		HBG1		CORO1C				MXRA8			YWHAB	2
				PRDX3		HPX		LOXL2				UQCRQ			YWHAE	2
				SRGN		HGFAC		SLC4A7				PRG4			YWHAG	2
				CD59		HDGF		TSPAN4				SRI			SFN	2
				TMEM43		HNRNPAB		HGS				HTRA1			RPS2	2
				SLC43A3		HNRNPA3		ACSL4				RPL27			RPS3A	2
				HPRT1		HNRNPD		SEMA7A				PPP1CA			RPS4X	2
				CPNE1		HNRNPK		FLNB				SOD3			RPS8	2
				CXCL12		HNRNPR		ATRN				CLDND1			RPS9	2
				ANTXR2		HNRNPA2B1		MPZL1				ENPP1			RPSA	2
				RTN4		HK1		C3				COL16A1			RPLP2	2
				APRT		HMGB1		APOE				SLC2A3			RPL11	2
				ARHGDIA		HARS		APOH				GNA11			RPL18A	2
				CYB5R3		HIST1H4A		RBP4				COL15A1			RPL23	2
				RPS17		ST13		AHSG				MAP1B			RPL24	2
				SRPX2		HPRT1		HPX				PDGFRB			RPL27A	2
				FAM180A		HYOU1		PYGL				NME1			MMP2	2
				LPAR1		IGHG1		SERPINE2				UQCRFS1			ACTR2	2
				EEF2		IGHG4		LPA				HS3ST3A1			ARPC2	2
				RNH1		JCHAIN		RALA				ANPEP			ARPC3	2
				MFAP2		IGLL5		LAMP1				ESD			ACTR3	2
				NAGK		IGSF1		AKR1B1				EMILIN2			DBI	2
				EFHD2		KPNB1		LGALS3				NME2			ARF4	2
				SGTA		IPO5		ANXA7				ADH5			AGRN	2
				FAM3C		IPO7		CD9				ST13			SERPINF2	2
				ATL3		PPA2		ENPP1				ROBO4			AHSG	2
				SLC16A1		PPA1		PRDX6				PHB2			ACTN1	2
				CLDN11		IGFBP4		PPP2R1A				ARF6			ACTN4	2
				ANXA4		IGFBP7		GDI1				OLFML2A			SERPINC1	2
				RAB21		IGFALS		TAGLN2				TIMP3			APOA4	2
				MMP3		ITGB1		NNMT				ANGPTL4			ACLY	2
				PARK7		ILKAP		RPS9				MPP6			APOH	2
				CHP1		ITIH1		TFPI2				RACGAP1			CA2	2
				NIBAN1		ITIH2		CD151				MXRA5			CPN1	2
				REEP5		ITIH3		ITGA1				RALA			ALCAM	2
				SLC39A14		ITIH4		EIF4A1				HAS2			CLTC	2
				ATP2B2		MMP1		RAB2A;RAB2B				SLC44A1			COL1A1	2
				GLRX3		IDH1		B2M				SSBP1			COL1A2	2
				UBE2V2		IDH2		AP2B1				MT-CO2			C1R	2
				CALR		KRT10		NOTCH2				PGM3			C2	2
				ANO6		KRT16		YWHAH				MYO1D			C3	2
				STXBP1		KRT9		BST1				STOML2			CORO1C	2
				PTP4A2		KRT1		KPNB1				CILP			MRC2	2
				GNPDA1		KRT2		CYFIP1				ATP8B1			CAND1	2
				CDCP1		KRT5		TSG101				CHRD			DYNC1H1	2
				ATP5PD		KRT8		RAB1B;RAB1C				CPXM1			DSTN	2
				GALK1		KTN1		WNT5B				S100A4			DPYSL3	2
				PRKCSH		MFGE8		PLSCR3				XPNPEP2			EHD2	2
				FBN1		LTF		MRC2				CFD			EHD4	2
				ENO2		LMNB1		NCKAP1				ENPP2			EEF1G	2
				CLIC1		LAMA4		CAB39				CCN5			EMILIN1	2
				CAPRIN1		LAMB1		CLIC4				SCG2			HSP90B1	2
				TFRC		LAMC1		STXBP3				HPCAL1			STOM	2
				PTGS1		LTBP1		QSOX1				ERC1			EIF4A2	2
				CAB39		LZTFL1		TNFRSF10B				HSPA8			EZR	2
				SRC		LDHA		PSMA7;PSMA8				CXCL5			CAPZA1	2
				MYO1E		LDHB		ARPC1B				RAB18			CAPZA2	2
				ACE		LUM		TSPAN6				ITGA10			CAPZB	2
				ATP1B3		CTSA		CPNE3				EIF6			FASN	2
				VDAC3		LOXL2		PNP				ASS1			FTH1	2
				ANXA7		MVP		C1R				SLC25A1			FTL	2
				RAB13		MDH1		F10				HACD3			FLNA	2
				GPD2		MDH2		PLAU				FAM126A			FLNB	2
				SLC7A1		MCTS1		KNG1				CPE			FLNC	2
				RAB1B		GMPPB		COL3A1				ADAMTS7			ALDOA	2
				RAP2B		MMP19		TFRC				YWHAQ			ALDOC	2
				LDHB		TIMP1		VTN				ATP5F1B			GGH	2
				ENG		TIMP2		HSPB1				SFRP2			POFUT2	2
				CCT7		MT1G		RPLP2				LOXL1			G6PD	2
				EFR3A		METAP2		KRT18				RAB8B			GSTP1	2
				PSMB10		MARS		LAMB1				PLPP3			GAPDH	2
				FARP1		MAP1B		GNAI3				NAXE			GARS	2
						MAP4		RPSA				DAG1			PYGB	2
						MAPRE1		TPM1				STIP1			RAN	2
						ALDH1L2		RRAS				ARHGAP18			GNAI2	2
						MAPK1		SLC2A1				LTBP2			GNB2	2
						MSN		G6PD				HGF			HSPB1	2
						PAICS		LCP1				ATP1B1			HSP90AA1	2
						MYL6		MIF				ERBIN			HSP90AB1	2
						MYL12B		NID1				ATP5PO			HBB	2
						MYH11		HSP90B1				RAB1A			HPX	2
						MYH9		PVR				COX4I1			HGFAC	2
						MTPN		RAC2;RAC3				POR			HIST1H4A	2
						DDAH1		EZR				LGALS3			KPNB1	2
						DDAH2		RPS2				WNT5B			IPO5	2
						PGLYRP2		CBR1				ANXA6			ITIH2	2
						NQO1		RPL7				MYO1B			ITIH4	2
						APOA1BP		PSMB1				MOXD1			IDH1	2
						NEDD8		CSRP1				TPT1			IDH2	2
						UBA3		TGM2				LUM			LMNB1	2
						AHNAK		UBA1				DDAH1			LAMB1	2
						PCSK1		GPX3				STEAP1			LAMC1	2
						PCSK2		NME2;NME2P1				FH			MVP	2
						SCG5		PPIB				ATP1A1			MDH1	2
						NRCAM		AZGP1				GNAS			MYL6	2
						NRP1		PSMA3				EGFR			DDAH2	2
						VGF		PSMA4				NAPA			PGLYRP2	2
						GANAB		CALR				PGD			NUTF2	2
						NUTF2		PSMB5				VANGL1			NUCB1	2
						NUCB1		TKT				CD109			OSTF1	2
						NUCB2		PDIA3				GART			PTX3	2
						NCL		SRI				GPI			PXDN	2
						NPM1		GPC1				PPIA			PRDX1	2
						NME1		FBN1				ECHDC1			PRDX6	2
						NME2		MDH1				POSTN			SERPING1	2
						OLA1		GARS				NCS1			PLG	2
						OSTF1		AFM				PCNA			LCP1	2
						PTMS		RPL27A				TFG			PLOD1	2
						PTX3		CAPZB				MGST1			PDCD6IP	2
						PAM		IDH2				SLC16A7			LRP1	2
						PPIA		CD97				SURF4			PSMA3	2
						PPIB		CCT3				HSPE1			PSMA4	2
						PPIE		GNAQ				ADAM9			PSMA6	2
						FKBP1A		CCT8				ATP5F1C			PSMB1	2
						FKBP2		CAPZA1				RDX			PSMB2	2
						FKBP4		IST1				SRGAP1			PSMB5	2
						POSTN		EMP3				PHB			PDIA3	2
						PXDN		PSMA6				LRRC59			TGM2	2
						PRDX1		S100A10				PFDN2			F2	2
						PRDX2		ACTR3				LETM1			HSP90AB4P	2
						PRDX4		ACTR2				CPNE3			PKM	2
						PRDX5		RAP1B				SARS1			GDI1	2
						PRDX6		RPS3A				ETFB			RAB7A	2
						PEBP1		NUTF2				KCTD12			SEMA7A	2
						PGM3		PPP1CA;PPP1CC				TENM3			SEPTIN2	2
						PGK1		RPS13				FSCN1			SARS	2
						PGAM1		TMSB4X				ATAD3B			TF	2
						PPCS		RAB11A;RAB11B				NDRG1			SPTBN1	2
						SERPINF1		RPS4X				NLN			QSOX1	2
						SERPING1		HIST1H4A				TRAPPC3			VAT1	2
						SERPINE1		FKBP1A				AKR1C1			TLN1	2
						PLG		GLO1				BSG			CCT2	2
						LCP1		DLG1				TNC			CCT4	2
						PLS3		COTL1				OMD			CCT3	2
						PAFAH1B2		SCARB2				MYOF			TMSB10	2
						PLEC		GNA13				OGN			TMSB4X	2
						PUF60		LTBP1				ACAT2			SERPINA7	2
						PABPC1		SLC39A14				RECK			TALDO1	2
						PTRF		FAM26E				CSE1L			TAGLN	2
						POTEJ		TSPAN14				ADSS2			TAGLN2	2
						PFDN2		SPPL2A				ATIC			VCP	2
						PFDN6		IGSF8				SLC25A3			TUBB	2
						PZP		FERMT2				HSPA4			UBE2L3	2
						LMNA		MRGPRF				ANXA5			RAD23B	2
						PGAM4		CNDP1				RAB2A			VCAN	2
						PCOLCE		PGLYRP2				TNXB			GC	2
						COLGALT1		SLC38A2				APEH			VTN	2
						PLOD1		FAM129B				BLMH			CACNA2D1	2
						PFN1		PARK7				EPB41L2			WDR1	2
						PFN2		S100A13				CD44			TEC	1
						PDCD6IP		RAB34				F3			LAP3	1
						PCNA		TTYH3				LRRC8A			TUBA1A	1
						PA2G4		TINAGL1				HK1			HBA2	1
						LRP1		GLIPR2				COX6C			CXCL1	1
						PSAP		GNB4				RP2			IL8; CXCL8	1
						PTGES3		TENM3				PSMD6			TUBB2A	1
						PSME1		ITGA11				PLPP1			CALM3	1
						PSMA1		RAB21				AP1G1			CARD10	1
						PSMA2		PROCR				GDI2			CALM2	1
						PSMA3		NPTN				VIM			LOC643576	1
						PSMA4		IGKV3D-7				GPC6			WDR19	1
						PSMA5		IGLL5;IGLC1				LIPA			RPL28	1
						PSMA6		SNAP23				CAPG			OLFML3	1
						PSMA7		IPO5				SLC12A4			CYR61	1
						PSMB1		NDUFA4				NTNG1			SDC4	1
						PSMB2		PIK3C2B				ENO1			COMP	1
						PSMB3		SOCS3				VDAC1			HIST1H1C	1
						PSMB4		SCAMP3				MTDH			CTGF	1
						PSMB5		CASK				PGAM1			SNRPE	1
						CUTA		MYL12A;MYL12B				SNED1			MPST	1
						PARK7		ARPC2				GREM1			ALDH6A1	1
						PDIA3		ARPC3				FSTL1			PRPF19	1
						PDIA4		PLSCR1				TXN			PSMC3	1
						P4HB		SURF4				BAX			ACOT7	1
						FAM49B		SLC31A1				PDCD10			EIF4E	1
						LZIC		CAPN5				TMEM119			GMPPA	1
						MGEA5		ARPC5				AKR1B1			CRYM	1
						PPP1R7		B4GALT5				RPN2			PTGR2	1
						S100A13		TPD52 L2				SLC1A5			CMBL	1
						S100A16		MYO1B				CD276			MPI	1
						S100A4		NRP2				CALM1			INS	1
						S100A6		GREM1				AKAP12			RPS26	1
						SET		SRPX2				CAVIN3			BMP1	1
						TGM2		UGDH				TXNL1			CARHSP1	1
						PCMT1		TOM1				AHNAK			CKMT1A	1
						F2		HIST1H2BL;HIST1H2BM;HIST1H2BN;HIST1H2BH;HIST3H2BB;HIST2H2BF;HIST2H2BE;HIST1H2BC;HIST1H2BD;H2BFS;HIST1H2BB;HIST1H2BO;HIST1H2BJ;HIST1H2BK;HIST1H2BA				CAV1			PCCB	1
						PTMA		IDH1				S100A10			CRABP1	1
						PCBD1		ARL6IP5				SLC38A5			SEPTIN11	1
						NPEPPS		TSPAN9				ATP5PB			WDR61	1
						HSP90AB4P		PRSS23				TPI1			PRKAR1A	1
						PLBD2		PGM3				ATOX1			RAB5B	1
						PKM		APOM				CTSC			C1orf123	1
						GDI1		VNN1				RAC1			ECHS1	1
						GDI2		F2				TMEM33			DHDH	1
						AKT1		PLG				EIF4H			BLVRB	1
						RDX		CFB				RPS12			ARMT1	1
						IQGAP1		CA2				TMED5			GORASP2	1
						RSU1		A2M				TP53I3			EFEMP2	1
						RAB11B		TIMP1				DDOST			ECH1	1
						RAB14		HRAS;NRAS				ATP2A2			SFRP1	1
						RAB2A		INS;INS-IGF2				LTBP1			SVEP1	1
						RAB7A		IGKV3D-20				SLIT2			MATN2	1
						RAP1BL		IGKC				PRDX4			SNX3	1
						RCN1		IGHG3				XPNPEP1			TCEB2	1
						RCN3		HLA-B				TPBG			MMP10	1
						ALDH1A1		HBD				COX5B			COL4A6	1
						ALDH1A2		APOC3				FKBP11			LPL	1
						RARRES2		APCS				COL11A1			UBL3	1
						RBP1		AMBP				FAS			AEBP1	1
						ARHGDIA		GC				UQCRC2			PSMB6	1
						RHOC		FTL				RPN1			NAMPT	1
						RUVBL1		KLKB1				OLFML2B			SLC19A1	1
						SCG2		CSTB				PRDX3			S1PR2	1
						SCG3		PRNP				SRGN			TOMM40	1
						SELENBP1		HRG				CD59			MFAP5	1
						SEMA7A		SHBG				TMEM43			MGLL	1
						SEPTIN2		APOD				SLC43A3			COL5A3	1
						SEPTIN9		SERPING1				HPRT1			TWF2	1
						SHMT2		ICAM1				CPNE1			PGM2	1
						HTRA1		BCHE				CXCL12			UAP1	1
						PAK2		APOA4				ANTXR2			VAMP5	1
						PPP2R2D		TPM3				RTN4			ECM2	1
						PPP2R1B		DBI				APRT			PCOLCE2	1
						PPP2R4		CAPN1				ARHGDIA			TAOK3	1
						PPP5C		APRT				CYB5R3			CLEC3B	1
						PPP1CA		YES1				RPS17			SLC9A1	1
						SARS		INHBA				SRPX2			SRM	1
						TF		CD63				FAM180A			PODN	1
						SERPINH1		FGF2				LPAR1			MFAP4	1
						ALB		HNRNPA1				EEF2			RASA3	1
						ESD		L2;HNRNPA1				RNH1			ELN	1
						SH3BGRL3		UCHL1				MFAP2			CTSK	1
						SH3BGRL		ALDOC				NAGK			ADAMTS4	1
						STAT1		C4B				EFHD2			DPT	1
						SSBP1		H2AFV;H2AFZ;HIST1H2AA;H2AFX				SGTA			SMOC1	1
						SGTA		HLA-C				FAM3C			FBLN2	1
						MTAP		ESD				ATL3			SCPEP1	1
						ATP1A1		SLC2A3;SLC2A14				SLC16A1			ATP5F1A	1
						SPARC		PYGB				CLDN11			OLFML1	1
						SPTAN1		RALB				ANXA4			FBLN5	1
						SPTBN1		ACE				RAB21			CCBE1	1
						DDX39B		SRC				MMP3			PANX1	1
						SPON2		LAMP2				PARK7			TNKS1BP1	1
						SND1		CPN1				CHP1			SLC25A6	1
						STMN1		FAH				NIBAN1			ITPA	1
						HSPA9		HSPA6;HSPA7				REEP5			SLC1A3	1
						STIP1		CAPN2				SLC39A14			MXRA8	1
						QSOX1		FLT1				ATP2B2			UQCRQ	1
						SOD1		RPL35A				GLRX3			PRG4	1
						SRPX		ITGB6				UBE2V2			CLDND1	1
						VAT1		RPL17				CALR			COL16A1	1
						VAT1L		ORM2				ANO6			SLC2A3	1
						TLN1		ATP2B1				STXBP1			UQCRFS1	1
						CCT2		RAB6A;RAB6B;RAB39A				PTP4A2			HS3ST3A1	1
						CCT4		PZP				GNPDA1			EMILIN2	1
						CCT3		IL11				CDCP1			ADH5	1
						CCT8		GSTM3				ATP5PD			ROBO4	1
						SPOCK1		CPN2				GALK1			PHB2	1
						THOP1		KDELR1				PRKCSH			ARF6	1
						TXNDC12		MYL9				FBN1			OLFML2A	1
						TXN		RPS12				ENO2			MPP6	1
						TXNRD1		FAS				CLIC1			RACGAP1	1
						TARS		PTX3				CAPRIN1			MXRA5	1
						THBS1		EEF1G				TFRC			MT-CO2	1
						THBS4		CNTFR				PTGS1			STOML2	1
						TMSB10		PON1				CAB39			CILP	1
						TMSB4X		RPL10;RPL10L				SRC			ATP8B1	1
						SERPINA7		RPL12				MYO1E			CHRD	1
						TALDO1		ATIC				ACE			CPXM1	1
						TFRC		SFN				ATP1B3			XPNPEP2	1
						TGFBI		STIP1				VDAC3			CFD	1
						TAGLN		PRDX2				ANXA7			CCN5	1
						TAGLN2		HSPA1L				RAB13			HPCAL1	1
						VCP		HSPA4				GPD2			ERC1	1
						TPT1		RDX				SLC7A1			RAB18	1
						TSN		RPL4				RAB1B			ITGA10	1
						HADHA		PGM1				RAP2B			EIF6	1
						TPI1		TALDO1				LDHB			ASS1	1
						TMOD2		RPS19				ENG			SLC25A1	1
						TPM1		CD200				CCT7			HACD3	1
						TPM3		PI4KA;PI4KAP2				EFR3A			FAM126A	1
						TPM4		MCAM				PSMB10			ADAMTS7	1
						TPM2		BTD				FARP1			ATP5F1B	1
						WARS		RPS10				GBE1			SFRP2	1
						TUBA1B		LIMS1;LIMS2				HS1			LOXL1	1
						TUBB		CCT5				YWHAB			RAB8B	1
						TWF1		AARS				YWHAE			PLPP3	1
						USP14		SARS				YWHAG			NAXE	1
						USP7		PSMB2				SFN			DAG1	1
						UCHL1		TMED10				YWHAQ			ARHGAP18	1
						UCHL3		VASP				YWHAZ			HGF	1
						RPS27A		NUDT2				PLCH1			ATP1B1	1
						UBE2K		CCT4				DECR1			ERBIN	1
						UBE2L3		RAB5C;RAB5A				PSMC6			ATP5PO	1
						UBE2N		LUM				PSMC1			COX4I1	1
						UBE2V1		ARHGDIA				PSMD12			POR	1
						UFC1		SLC7A2				PSMD2			STEAP1	1
						UBA1		STC1				PSMD3			FH	1
						UBA6		COPB1				PSMD7			NAPA	1
						UGGT1		SLC16A1				BPNT1			VANGL1	1
						CMPK1		CRISP3				HSD17B10			GART	1
						C14orf166		BCAT1				HIBADH			ECHDC1	1
						UROD		RAD23B				RPS12			NCS1	1
						UGP2		NAPA;NAPB				RPS15A			TFG	1
						RAD23B		PLTP				RPS17			MGST1	1
						VARS		ANTXR2				RPS2			SLC16A7	1
						AVP		ARPC4				RPS25			ADAM9	1
						VCAN		ACTB				RPS28			ATP5F1C	1
						VAMP2		RAB10				RPS3A			SRGAP1	1
						VAMP3		ARF1;ARF3				RPS4X			PHB	1
						LMAN2		RAP2B;RAP2A				RPS5			LRRC59	1
						VIM		RPL27				RPS7			LETM1	1
						VCL		RRAS2				RPS8			SARS1	1
						GC		PSMC5				RPS9			ETFB	1
						VTN		RPS16				RPSA			ATAD3B	1
						CACNA2D1		RPS18				ABAT			NLN	1
						ATP6V0A1		RAB1A				NT5E			TRAPPC3	1
						ATP6V1A		RPL23				HSPD1			AKR1C1	1
						ATP6V1B2		RAP1A				TROVE2			OMD	1
						WDR1		RPS26;RPS26P11				RPLP0			OGN	1
								RPS28				RPLP2			ACAT2	1
								RPL11				RPL10A			CSE1L	1
								RAC1				RPL11			ADSS2	1
								GNAI1				RPL18A			SLC25A3	1
								DYNLL2;DYNLL1				RPL23			TNXB	1
								EIF5A;EIF5A2;EIF5AL1				RPL24			LRRC8A	1
								TMSB10				RPL27A			COX6C	1
								ACTC1;ACTA1				RPL3			RP2	1
								UBE2L3				RPL36			PSMD6	1
								HBB				RPL4			PLPP1	1
								SIRPA;SIRPB1				PGD			AP1G1	1
								CCT2				MMP2			LIPA	1
								SRPX				HSPA5			CAPG	1
								CXCL6				ANP32E			SLC12A4	1
								RPL24				ACTA2			NTNG1	1
								CDK17				ACTB			VDAC1	1
								SPTBN1				ACTR2			MTDH	1
								FABP5				ARPC1A			SNED1	1
								RPL18A				ARPC1B			BAX	1
								MAP2K1;MAP2K2				ARPC2			PDCD10	1
								NUCB1				ARPC3			TMEM119	1
								RPL6				ACTR3			RPN2	1
								CAV1				APEH			AKAP12	1
								GBE1				DBI			CAVIN3	1
								HGFAC				ACOT2			SLC38A5	1
								ARHGAP1				APRT			ATP5PB	1
								CD47				AHCY			ATOX1	1
								STX4				AK2			TMEM33	1
								PAPPA				AK1			EIF4H	1
								BLMH				CAP1			TMED5	1
								DPYSL3				MOCS3			TP53I3	1
								DYNC1H1				ARF3			DDOST	1
								CTTN				ARF4			ATP2A2	1
								RFTN1				AGRN			SLIT2	1
								SEPTIN2				AKR1A1			XPNPEP1	1
								PEA15				ALDH2			COX5B	1
								TCEB1				AOX1			FKBP11	1
								MYLK				AKR1B1			COL11A1	1
								VAMP3;VAMP2				ABHD14B			UQCRC2	1
								ZYX				SERPINF2			RPN1	1
								AOC3				AHSG			OLFML2B	1
								ATG2A				A2M			PRDX3	1
								TUBB8				ACTN1			SRGN	1
								ANO6				ACTN4			TMEM43	1
								HSP90AB2P				ACTR1A			SLC43A3	1
								CD276				ENO1			CPNE1	1
								ATL3				AFP			CXCL12	1
								TLDC1				ACY1			CYB5R3	1
								GIGYF2				RNPEP			FAM180A	1
								MOB1A;MOB1B				ANPEP			LPAR1	1
								NEGR1				APP			MFAP2	1
								GOLGA7				ANXA1			NAGK	1
								CAND1				ANXA2			EFHD2	1
								WFDC3				ANXA4			FAM3C	1
								KATNAL2				ANXA5			CHP1	1
								MINK1;MAP4K4;TNIK				ANXA6			NIBAN1	1
								ADAMTSL1				SERPINC1			REEP5	1
								DYNC2H1				AP1B1			ATP2B2	1
								PVRL2				AP1M1			GLRX3	1
								STAM				AP2M1			UBE2V2	1
								GGH				APOA1			STXBP1	1
								OSTF1				APOA4			PTP4A2	1
								TMBIM1				RARS			ATP5PD	1
								DOCK10				NARS			GALK1	1
								MVB12A				GOT1			PRKCSH	1
								CPB2				GOT2			CAPRIN1	1
								TXNDC17				DARS			PTGS1	1
								DNAJC5				DNPEP			MYO1E	1
								CHMP4B				PEA15			VDAC3	1
								CLMP				ATP5A1			GPD2	1
								EVA1A				ATP5B			RAB1B	1
								EBF2				ACLY			RAP2B	1
								ANKH				PFKL			CCT7	1
								IL1RAP				PFKM			PSMB10	1
								NANS				PFKP			HS1	1
								HEBP1				DDX1			PLCH1	1
								C1RL				EPB41L3			DECR1	1
								FETUB				HSPG2			PSMC6	1
								PCYOX1				APOH			PSMC1	1
								PLXNA1				B2M			PSMD12	1
								VPS28				EPRS			PSMD2	1
								PSME2				ATIC			PSMD3	1
								RAB23				BGN			PSMD7	1
								HEG1				BASP1			BPNT1	1
								NOTCH3				MTHFD1			HSD17B10	1
								MYO6				CAB39			HIBADH	1
								CFL2				CADPS			RPS15A	1
								POFUT2				CALM1			RPS25	1
								CDC42BPB				CANX			RPS5	1
								WASF2				CAPNS1			RPS7	1
								TUBAL3				CAPN2			ABAT	1
								CBR3				CNN1			TROVE2	1
								STAM2				CALR			RPLP0	1
								HPR				CALU			RPL3	1
								SERPINC1				PRKACA			RPL36	1
								C5				PRKAR2B			ANP32E	1
								KRAS				CA2			ACTA2	1
								APOA1				CPD			ARPC1A	1
								SERPIND1				CPE			ACOT2	1
								GSN				CPN1			MOCS3	1
								SERPINF2				CTSB			ARF3	1
								ENO2				CD109			ALDH2	1
								HSPA1B;HSPA1A				ALCAM			AOX1	1
								JUP				CD44			ACTR1A	1
								ITIH2				CADM1			AFP	1
								ITIH1				CLIC1			ACY1	1
								CTNNA2				CHGA			RNPEP	1
								SERPINF1				CS			AP1M1	1
								CAPZA2				CLTC			AP2M1	1
								RAB13				F5			RARS	1
								RAB8A				COPA			NARS	1
								PPP1CB				COPG1			GOT2	1
								ACTA2;ACTG2				CFL1			DARS	1
								HBG2;HBG1				COL1A1			DNPEP	1
								RHOG				COL4A1			ATP5A1	1
								PRDX4				COL5A1			ATP5B	1
								TUBB3				COL6A1			PFKL	1
								TUBB2A;TUBB2B				COL12A1			PFKM	1
								EIF4A2				COL1A2			DDX1	1
								ITIH4				COL6A2			EPRS	1
								ACTBL2				COL6A3			BGN	1
								HSP90AB4P				C1R			MTHFD1	1
								TUBA1A;TUBA3C;TUBA3E				C2			CADPS	1
								CYFIP2				C3			CAPNS1	1
								TUBA1C				C4A			CNN1	1
								EHD3				C7			PRKACA	1
								RAP2C				CFH			PRKAR2B	1
												COPS2			CPD	1
												COPS4			CTSB	1
												CORO1C			CADM1	1
												MRC2			CHGA	1
												CUL4B			CS	1
												CAND1			F5	1
												CXCL5			COPA	1
												CST3			COPG1	1
												CYB5A			COL4A1	1
												CYCS			C4A	1
												ACO1			C7	1
												DYNC1H1			CFH	1
												DCN			COPS2	1
												ALAD			COPS4	1
												DES			CUL4B	1
												DSTN			CST3	1
												DLD			CYB5A	1
												DLST			CYCS	1
												QDPR			ACO1	1
												DPYSL2			ALAD	1
												DPYSL3			DES	1
												CTSC			DLD	1
												DDB1			DLST	1
												DBNL			QDPR	1
												DCTN1			DPYSL2	1
												DCTN2			DDB1	1
												DNM1L			DBNL	1
												DYNLL1			DCTN1	1
												HUWE1			DCTN2	1
												EML2			DNM1L	1
												ENPP2			DYNLL1	1
												EFEMP1			HUWE1	1
												EHD2			EML2	1
												EHD4			ETFA	1
												ETFA			EEF1A1	1
												EEF1A1			EEF1B2	1
												EEF1B2			ERP44	1
												EEF1G			C11orf54	1
												EEF2			ETF1	1
												EMILIN1			EIF3A	1
												ERP29			EIF3B	1
												ERP44			EIF3CL	1
												HSP90B1			EIF3L	1
												STOM			EIF5A	1
												C11orf54			XPO1	1
												EIF4A2			FDPS	1
												ETF1			FGB	1
												EIF3A			FBLN1	1
												EIF3B			USO1	1
												EIF3CL			GMFB	1
												EIF3L			GLUD1	1
												EIF5A			QARS	1
												XPO1			GSTA4	1
												ECM1			GSTM2	1
												EZR			GSTM5	1
												CAPZA1			GLOD4	1
												CAPZA2			SAR1A	1
												CAPZB			GNB2L1	1
												FDPS			GUK1	1
												FSCN1			HSPA1A	1
												FASN			TRAP1	1
												FTH1			HSP90AA2P	1
												FTL			HBG1	1
												FBN1			HDGF	1
												FGB			HNRNPAB	1
												FN1			HNRNPD	1
												FBLN1			HNRNPK	1
												FLNA			HNRNPR	1
												FLNB			HNRNPA2B1	1
												FLNC			HMGB1	1
												FSTL1			HARS	1
												ALDOA			HYOU1	1
												ALDOC			IGHG1	1
												LGALS1			IGLL5	1
												LGALS3BP			IGSF1	1
												ENO2			IPO7	1
												GGH			PPA2	1
												POFUT2			PPA1	1
												GSN			IGFBP4	1
												USO1			IGFBP7	1
												GMFB			IGFALS	1
												GNPDA1			ILKAP	1
												G6PD			KRT10	1
												GPI			KRT16	1
												GLUD1			KRT9	1
												QARS			KRT2	1
												GSTA4			KRT5	1
												GSTM1			KTN1	1
												GSTM2			LTF	1
												GSTM5			LZTFL1	1
												GSTO1			CTSA	1
												GSTP1			MCTS1	1
												GAPDH			GMPPB	1
												GARS			TIMP2	1
												PYGB			MT1G	1
												GLOD4			METAP2	1
												GAS6			MARS	1
												RAN			MAPRE1	1
												SAR1A			ALDH1L2	1
												GNAI2			MAPK1	1
												GNB2			PAICS	1
												GNAS			MYL12B	1
												GNB2L1			MYH11	1
												GUK1			MTPN	1
												HDHD2			NQO1	1
												HSPA1A			APOA1BP	1
												HSPA4			NEDD8	1
												HSPA8			UBA3	1
												TRAP1			PCSK1	1
												HSPB1			PCSK2	1
												HSP90AA2P			SCG5	1
												HSP90AA1			NRCAM	1
												HSP90AB1			VGF	1
												HBA1			GANAB	1
												HBB			NUCB2	1
												HBG1			NPM1	1
												HPX			OLA1	1
												HGFAC			PTMS	1
												HDGF			PAM	1
												HNRNPAB			PPIE	1
												HNRNPA3			FKBP2	1
												HNRNPD			PEBP1	1
												HNRNPK			PPCS	1
												HNRNPR			PLEC	1
												HNRNPA2B1			PUF60	1
												HK1			PABPC1	1
												HMGB1			PTRF	1
												HARS			POTEJ	1
												HIST1H4A			PGAM4	1
												ST13			COLGALT1	1
												HPRT1			PFN2	1
												HYOU1			PA2G4	1
												IGHG1			PTGES3	1
												IGHG4			PSME1	1
												JCHAIN			PSMA1	1
												IGLL5			PSMA2	1
												IGSF1			PSMA5	1
												KPNB1			PSMA7	1
												IPO5			PSMB3	1
												IPO7			PSMB4	1
												PPA2			CUTA	1
												PPA1			PDIA4	1
												IGFBP4			FAM49B	1
												IGFBP7			LZIC	1
												IGFALS			MGEA5	1
												ITGB1			PPP1R7	1
												ILKAP			S100A16	1
												ITIH1			SET	1
												ITIH2			PCMT1	1
												ITIH3			PTMA	1
												ITIH4			PCBD1	1
												MMP1			NPEPPS	1
												IDH1			PLBD2	1
												IDH2			AKT1	1
												KRT10			RSU1	1
												KRT16			RAB11B	1
												KRT9			RAB14	1
												KRT1			RAP1BL	1
												KRT2			RCN1	1
												KRT5			RCN3	1
												KRT8			ALDH1A1	1
												KTN1			ALDH1A2	1
												MFGE8			RBP1	1
												LTF			RHOC	1
												LMNB1			RUVBL1	1
												LAMA4			SCG3	1
												LAMB1			SEPTIN9	1
												LAMC1			SHMT2	1
												LTBP1			PPP2R2D	1
												LZTFL1			PPP2R1B	1
												LDHA			PPP2R4	1
												LDHB			PPP5C	1
												LUM			ALB	1
												CTSA			SH3BGRL3	1
												LOXL2			SH3BGRL	1
												MVP			STAT1	1
												MDH1			MTAP	1
												MDH2			SPARC	1
												MCTS1			SPTAN1	1
												GMPPB			DDX39B	1
												MMP19			SND1	1
												TIMP1			STMN1	1
												TIMP2			HSPA9	1
												MT1G			VAT1L	1
												METAP2			TXNDC12	1
												MARS			TXNRD1	1
												MAP1B			TARS	1
												MAP4			THBS1	1
												MAPRE1			THBS4	1
												ALDH1L2			TSN	1
												MAPK1			HADHA	1
												MSN			TMOD2	1
												PAICS			WARS	1
												MYL6			TUBA1B	1
												MYL12B			TWF1	1
												MYH11			USP14	1
												MYH9			USP7	1
												MTPN			RPS27A	1
												DDAH1			UBE2K	1
												DDAH2			UBE2N	1
												PGLYRP2			UBE2V1	1
												NQO1			UFC1	1
												APOA1BP			UBA6	1
												NEDD8			UGGT1	1
												UBA3			CMPK1	1
												AHNAK			C14orf166	1
												PCSK1			UROD	1
												PCSK2			UGP2	1
												SCG5			VARS	1
												NRCAM			AVP	1
												NRP1			VAMP2	1
												VGF			VAMP3	1
												GANAB			LMAN2	1
												NUTF2			ATP6V0A1	1
												NUCB1			ATP6V1A	1
												NUCB2			ATP6V1B2	1
												NCL			LRRC15	1
												NPM1			LAMB2	1
												NME1			ALDOB	1
												NME2			HS3ST3B1; HS3ST3A1; HS3ST6	1
												OLA1			F13A1	1
												OSTF1			IGJ	1
												PTMS			THBD	1
												PTX3			CRABP2	1
												PAM			GGT5	1
												PPIA			AKR1C1; AKR1C3; AKR1C4; AKR1C2	1
												PPIB			MARCKSL1	1
												PPIE			H3F3A; H3F3C; HIST2H3A; HIST3H3; HIST1H3A	1
												FKBP1A			CD248	1
												FKBP2			LGALS8	1
												FKBP4			PODXL	1
												POSTN			MGAM	1
												PXDN			DNAJB6	1
												PRDX1			CRLF1	1
												PRDX2			BCAR3	1
												PRDX4			KBTBD11	1
												PRDX5			F9	1
												PRDX6			NGF	1
												PEBP1			PENK	1
												PGM3			FGG	1
												PGK1			RPLP1	1
												PGAM1			IFITM1; IFITM2; IFITM3	1
												PPCS			NMBR	1
												SERPINF1			GJC1	1
												SERPING1			STAT5B; STAT5A	1
												SERPINE1			LRPPRC	1
												PLG			FXR1	1
												LCP1			MMP16	1
												PLS3			ALDH18A1	1
												PAFAH1B2			RPL8	1
												PLEC			SET; SETSIP	1
												PUF60			UBXN1	1
												PABPC1			PDE3A	1
												PTRF			SLC9A3R2	1
												POTEJ			SYPL1	1
												PFDN2			KIAA0753	1
												PFDN6			ARID4B	1
												PZP			KCTD12; KCTD16	1
												LMNA			C3P1	1
												PGAM4			CHMP1B	1
												PCOLCE			TRMT11	1
												COLGALT1			FBXO11	1
												PLOD1			PDPN	1
												PFN1			SUPV3 L1	1
												PFN2			INTS1	1
												PDCD6IP			CLHC1	1
												PCNA			SYMPK	1
												PA2G4			ART4	1
												LRP1			TGS1	1
												PSAP			SETD2	1
												PTGES3			ITFG3	1
												PSME1			TSPYL2	1
												PSMA1			C3orf14	1
												PSMA2			CELSR1	1
												PSMA3			PURG	1
												PSMA4			PALD1	1
												PSMA5			MACF1	1
												PSMA6			STK24	1
												PSMA7			PTGFRN	1
												PSMB1			APOB	1
												PSMB2			ANXA2; ANXA2P2	1
												PSMB3			EDIL3	1
												PSMB4			ITGAV	1
												PSMB5			FAP	1
												CUTA			ACTG1	1
												PARK7			ITGA5	1
												PDIA3			TUBB4B; TUBB4A	1
												PDIA4			MYO1C	1
												P4HB			TUBA1B; TUBA4A	1
												FAM49B			PTK7	1
												LZIC			HLA-A	1
												MGEA5			CTNNA1	1
												PPP1R7			EHD1	1
												S100A13			NID2	1
												S100A16			GNB1	1
												S100A4			CP	1
												S100A6			HP	1
												SET			SLC3A2	1
												TGM2			MME	1
												PCMT1			GJA1	1
												F2			ITGA3	1
												PTMA			ANXA11	1
												PCBD1			EEF1A1P5; EEF1A1	1
												NPEPPS			SDCBP	1
												HSP90AB4P			ADAM10	1
												PLBD2			ITGB3	1
												PKM			CKM	1
												GDI1			CTNNB1	1
												GDI2			MMP14	1
												AKT1			A1BG	1
												RDX			PLXNB2	1
												IQGAP1			ITGA4	1
												RSU1			ITGB5	1
												RAB11B			RPS3	1
												RAB14			CD82	1
												RAB2A			MARCKS	1
												RAB7A			SLC1A4	1
												RAP1BL			PLAUR	1
												RCN1			EPB41 L3	1
												RCN3			CTNND1	1
												ALDH1A1			THY1	1
												ALDH1A2			UBA52;RPS27A;UBB	1
												RARRES2			UBC	1
												RBP1			PEPD	1
												ARHGDIA			EPHA2	1
												RHOC			COL18A1	1
												RUVBL1			WNT5A	1
												SCG2			CDH13	1
												SCG3			CDC42	1
												SELENBP1			RHOA;RHOC	1
												SEMA7A			GNB2 L1	1
												SEPTIN2			SLC7A5	1
												SEPTIN9			SLC44A2	1
												SHMT2			MYADM	1
												HTRA1			TUBB6	1
												PAK2			GNG12	1
												PPP2R2D			SLC4A7	1
												PPP2R1B			TSPAN4	1
												PPP2R4			ACSL4	1
												PPP5C			ATRN	1
												PPP1CA			MPZL1	1
												SARS			APOE	1
												TF			RBP4	1
												SERPINH1			PYGL	1
												ALB			SERPINE2	1
												ESD			LPA	1
												SH3BGRL3			LAMP1	1
												SH3BGRL			CD9	1
												STAT1			PPP2R1A	1
												SSBP1			NNMT	1
												SGTA			TFPI2	1
												MTAP			CD151	1
												ATP1A1			ITGA1	1
												SPARC			EIF4A1	1
												SPTAN1			RAB2A;RAB2B	1
												SPTBN1			AP2B1	1
												DDX39B			NOTCH2	1
												SPON2			BST1	1
												SND1			CYFIP1	1
												STMN1			TSG101	1
												HSPA9			RAB1B;RAB1C	1
												STIP1			PLSCR3	1
												QSOX1			NCKAP1	1
												SOD1			CLIC4	1
												SRPX			STXBP3	1
												VAT1			TNFRSF10B	1
												VAT1L			PSMA7;PSMA8	1
												TLN1			TSPAN6	1
												CCT2			F10	1
												CCT4			PLAU	1
												CCT3			KNG1	1
												CCT8			KRT18	1
												SPOCK1			GNAI3	1
												THOP1			RRAS	1
												TXNDC12			SLC2A1	1
												TXN			NID1	1
												TXNRD1			PVR	1
												TARS			RAC2;RAC3	1
												THBS1			CBR1	1
												THBS4			RPL7	1
												TMSB10			CSRP1	1
												TMSB4X			GPX3	1
												SERPINA7			NME2;NME2P1	1
												TALDO1			AZGP1	1
												TFRC			TKT	1
												TGFBI			AFM	1
												TAGLN			CD97	1
												TAGLN2			GNAQ	1
												VCP			IST1	1
												TPT1			EMP3	1
												TSN			RAP1B	1
												HADHA			PPP1CA;PPP1CC	1
												TPI1			RPS13	1
												TMOD2			RAB11A;RAB11B	1
												TPM1			GLO1	1
												TPM3			DLG1	1
												TPM4			SCARB2	1
												TPM2			GNA13	1
												WARS			FAM26E	1
												TUBA1B			TSPAN14	1
												TUBB			SPPL2A	1
												TWF1			IGSF8	1
												USP14			FERMT2	1
												USP7			MRGPRF	1
												UCHL1			CNDP1	1
												UCHL3			SLC38A2	1
												RPS27A			FAM129B	1
												UBE2K			RAB34	1
												UBE2L3			TTYH3	1
												UBE2N			TINAGL1	1
												UBE2V1			GLIPR2	1
												UFC1			GNB4	1
												UBA1			ITGA11	1
												UBA6			PROCR	1
												UGGT1			IGKV3D-7	1
												CMPK1			IGLL5;IGLC1	1
												C14orf166			SNAP23	1
												UROD			NDUFA4	1
												UGP2			PIK3C2B	1
												RAD23B			SOCS3	1
												VARS			SCAMP3	1
												AVP			CASK	1
												VCAN			MYL12A;MYL12B	1
												VAMP2			PLSCR1	1
												VAMP3			SLC31A1	1
												LMAN2			CAPN5	1
												VIM			ARPC5	1
												VCL			B4GALT5	1
												GC			TPD52 L2	1
												VTN			NRP2	1
												CACNA2D1			UGDH	1
												ATP6V0A1			TOM1	1
												ATP6V1A			HIST1H2BL;HIST1H2BM;HIST1H2BN;HIST1H2BH;HIST3H2BB;HIST2H2BF;HIST2H2BE;HIST1H2BC;HIST1H2BD;H2BFS;HIST1H2BB;HIST1H2BO;HIST1H2BJ;HIST1H2BK;HIST1H2BA	1
												ATP6V1B2			ARL6IP5	1
												WDR1			TSPAN9	1
												LRRC15			PRSS23	1
												LAMB2			APOM	1
												ALDOB			VNN1	1
												NDRG1			CFB	1
												HS3ST3B1; HS3ST3A1; HS3ST6			HRAS;NRAS	1
												DDAH2			INS;INS-IGF2	1
												F13A1			IGKV3D-20	1
												IGJ			IGKC	1
												THBD			IGHG3	1
												C6			HLA-B	1
												CRABP2			HBD	1
												GGT5			APOC3	1
												AKR1C1; AKR1C3; AKR1C4; AKR1C2			APCS	1
												MARCKSL1			AMBP	1
												H3F3A; H3F3C; HIST2H3A; HIST3H3; HIST1H3A			KLKB1	1
												EFR3A			CSTB	1
												CD248			PRNP	1
												LGALS8			HRG	1
												PODXL			SHBG	1
												MGAM			APOD	1
												DNAJB6			ICAM1	1
												CRLF1			BCHE	1
												BCAR3			CAPN1	1
												KBTBD11			YES1	1
												MYO1D			CD63	1
												F9			FGF2	1
												NGF			HNRNPA1	1
												PENK			L2;HNRNPA1	1
												FGG			C4B	1
												RPLP1			H2AFV;H2AFZ;HIST1H2AA;H2AFX	1
												SOD3			HLA-C	1
												IFITM1; IFITM2; IFITM3			SLC2A3;SLC2A14	1
												LMNB1			RALB	1
												NMBR			LAMP2	1
												RNASE4			FAH	1
												GJC1			HSPA6;HSPA7	1
												STAT5B; STAT5A			FLT1	1
												LRPPRC			RPL35A	1
												FXR1			ITGB6	1
												MMP16			RPL17	1
												ALDH18A1			ORM2	1
												RPL8			ATP2B1	1
												TNFAIP6			RAB6A;RAB6B;RAB39A	1
												SET; SETSIP			IL11	1
												COL7A1			CPN2	1
												UBXN1			KDELR1	1
												SPOCK1			MYL9	1
												ENPP2			CNTFR	1
												PDE3A			PON1	1
												SLC9A3R2			RPL10;RPL10L	1
												SYPL1			RPL12	1
												KIAA0753			HSPA1L	1
												ARID4B			PGM1	1
												KCTD12; KCTD16			RPS19	1
												C3P1			CD200	1
												CHMP1B			PI4KA;PI4KAP2	1
												TRMT11			MCAM	1
												FBXO11			BTD	1
												PDPN			RPS10	1
												SUPV3 L1			LIMS1;LIMS2	1
												INTS1			CCT5	1
												CLHC1			AARS	1
												SYMPK			TMED10	1
												ART4			VASP	1
												TGS1			NUDT2	1
												SETD2			RAB5C;RAB5A	1
												ITFG3			SLC7A2	1
												TSPYL2			COPB1	1
												C3orf14			CRISP3	1
												CELSR1			BCAT1	1
												PURG			NAPA;NAPB	1
												PALD1			PLTP	1
												MACF1			ARPC4	1
												STK24			RAB10	1
												COL6A3			ARF1;ARF3	1
												FN1			RAP2B;RAP2A	1
												COL12A1			RRAS2	1
												HSPG2			PSMC5	1
												ANPEP			RPS16	1
												FLNA			RPS18	1
												COL6A1			RAP1A	1
												PTGFRN			RPS26;RPS26P11	1
												APOB			GNAI1	1
												ANXA2; ANXA2P2			DYNLL2;DYNLL1	1
												ANXA6			EIF5A;EIF5A2;EIF5AL1	1
												MSN			ACTC1;ACTA1	1
												CLTC			SIRPA;SIRPB1	1
												TGFBI			CDK17	1
												VIM			MAP2K1;MAP2K2	1
												COL6A2			RPL6	1
												PKM			ARHGAP1	1
												EDIL3			CD47	1
												ITGAV			STX4	1
												FAP			PAPPA	1
												PDCD6IP			CTTN	1
												ITGA2			RFTN1	1
												ITGB1			TCEB1	1
												NT5E			MYLK	1
												ATP2B4			VAMP3;VAMP2	1
												ACTG1			ZYX	1
												HSPA8			AOC3	1
												ACTN1			ATG2A	1
												EEF2			TUBB8	1
												MFGE8			HSP90AB2P	1
												ANXA1			TLDC1	1
												ANXA5			GIGYF2	1
												NRP1			MOB1A;MOB1B	1
												GNAI2			NEGR1	1
												ATP1A1			GOLGA7	1
												ITGA5			WFDC3	1
												LRP1			KATNAL2	1
												MVP			MINK1;MAP4K4;TNIK	1
												TLN1			ADAMTSL1	1
												LAMC1			DYNC2H1	1
												MYH9			PVRL2	1
												GDI2			TMBIM1	1
												TUBB4B; TUBB4A			DOCK10	1
												LAMA4			MVB12A	1
												CD109			CPB2	1
												MYO1C			TXNDC17	1
												TUBA1B; TUBA4A			DNAJC5	1
												LGALS3BP			CHMP4B	1
												PTK7			CLMP	1
												AGRN			EVA1A	1
												LDHA			EBF2	1
												ALDOA			ANKH	1
												GAPDH			IL1RAP	1
												SERPINE1			HEBP1	1
												HLA-A			C1RL	1
												DPP4			FETUB	1
												CTNNA1			PCYOX1	1
												YWHAE			VPS28	1
												AHNAK			PSME2	1
												PXDN			RAB23	1
												EHD1			HEG1	1
												COL1A2			NOTCH3	1
												HSP90AB1			MYO6	1
												TPI1			CFL2	1
												NID2			CDC42BPB	1
												COL1A1			WASF2	1
												ENO1			TUBAL3	1
												GNB1			CBR3	1
												TAGLN			STAM2	1
												ALCAM			HPR	1
												HAS2			C5	1
												EHD2			KRAS	1
												FARP1			SERPIND1	1
												CP			HSPA1B;HSPA1A	1
												PGK1			JUP	1
												COL15A1			CTNNA2	1
												IQGAP1			RAB8A	1
												YWHAZ			PPP1CB	1
												EPB41L2			ACTA2;ACTG2	1
												EGFR			HBG2;HBG1	1
												HP			RHOG	1
												LDHB			TUBB3	1
												SLC3A2			TUBB2A;TUBB2B	1
												MME			ACTBL2	1
												ANXA4			TUBA1A;TUBA3C;TUBA3E	1
												CD44			CYFIP2	1
												GJA1			TUBA1C	1
												ITGA3			EHD3	1
												ANXA11			RAP2C	1
												VCP
												EEF1A1P5; EEF1A1
												PRDX1
												SLC1A5
												ANGPTL4
												CDCP1
												MYOF
												SDCBP
												ADAM10
												ACTN4
												ITGB3
												CKM
												HSPA5
												STOM
												CTNNB1
												MMP14
												VAT1
												EMILIN1
												SLC16A3
												RECK
												A1BG
												P4HB
												LGALS1
												PDGFRB
												NME1
												CFL1
												YWHAQ
												YWHAB
												BSG
												FASN
												RAB7A
												CACNA2D1
												GNB2
												PPIA
												PFKP
												FLNC
												MOXD1
												EHD4
												CLIC1
												PLXNB2
												WDR1
												C2
												GPI
												ITGA4
												ENG
												ITGB5
												VCL
												COL5A1
												RPS3
												CD82
												MARCKS
												GNA11
												S100A11
												THBS2
												SLC1A4
												MYL6
												YWHAG
												RPS8
												RAN
												GNAS
												BASP1
												CAP1
												PLAUR
												TPBG
												FSCN1
												EPB41 L3
												GPC6
												CTNND1
												PDCD6
												TF
												FTH1
												THY1
												SERPINA7
												S100A6
												TUBB
												HSP90AA1
												MMP2
												GSTP1
												UBA52;RPS27A;UBB
												UBC
												TXN
												PEPD
												RNH1
												VCAN
												F3
												PLS3
												CD59
												ARF4
												PGAM1
												EPHA2
												SLC7A1
												TIMP3
												COL18A1
												WNT5A
												SERPINH1
												ACLY
												ATP1B3
												CDH13
												CD81
												CDC42
												DSTN
												RHOA;RHOC
												GNB2 L1
												TPM4
												HBA1
												GSTO1
												SLC7A5
												PLOD1
												SLC44A2
												SLC44A1
												HTRA1
												MYADM
												TUBB6
												RTN4
												GNG12
												SLC39A10
												CORO1C
												LOXL2
												SLC4A7
												TSPAN4
												HGS
												ACSL4
												SEMA7A
												FLNB
												ATRN
												MPZL1
												C3
												APOE
												APOH
												RBP4
												AHSG
												HPX
												PYGL
												SERPINE2
												LPA
												RALA
												LAMP1
												AKR1B1
												LGALS3
												ANXA7
												CD9
												ENPP1
												PRDX6
												PPP2R1A
												GDI1
												TAGLN2
												NNMT
												RPS9
												TFPI2
												CD151
												ITGA1
												EIF4A1
												RAB2A;RAB2B
												B2M
												AP2B1
												NOTCH2
												YWHAH
												BST1
												KPNB1
												CYFIP1
												TSG101
												RAB1B;RAB1C
												WNT5B
												PLSCR3
												MRC2
												NCKAP1
												CAB39
												CLIC4
												STXBP3
												QSOX1
												TNFRSF10B
												PSMA7;PSMA8
												ARPC1B
												TSPAN6
												CPNE3
												PNP
												C1R
												F10
												PLAU
												KNG1
												COL3A1
												TFRC
												VTN
												HSPB1
												RPLP2
												KRT18
												LAMB1
												GNAI3
												RPSA
												TPM1
												RRAS
												SLC2A1
												G6PD
												LCP1
												MIF
												NID1
												HSP90B1
												PVR
												RAC2;RAC3
												EZR
												RPS2
												CBR1
												RPL7
												PSMB1
												CSRP1
												TGM2
												UBA1
												GPX3
												NME2;NME2P1
												PPIB
												AZGP1
												PSMA3
												PSMA4
												CALR
												PSMB5
												TKT
												PDIA3
												SRI
												GPC1
												FBN1
												MDH1
												GARS
												AFM
												RPL27A
												CAPZB
												IDH2
												CD97
												CCT3
												GNAQ
												CCT8
												CAPZA1
												IST1
												EMP3
												PSMA6
												S100A10
												ACTR3
												ACTR2
												RAP1B
												RPS3A
												NUTF2
												PPP1CA;PPP1CC
												RPS13
												TMSB4X
												RAB11A;RAB11B
												RPS4X
												HIST1H4A
												FKBP1A
												GLO1
												DLG1
												COTL1
												SCARB2
												GNA13
												LTBP1
												SLC39A14
												FAM26E
												TSPAN14
												SPPL2A
												IGSF8
												FERMT2
												MRGPRF
												CNDP1
												PGLYRP2
												SLC38A2
												FAM129B
												PARK7
												S100A13
												RAB34
												TTYH3
												TINAGL1
												GLIPR2
												GNB4
												TENM3
												ITGA11
												RAB21
												PROCR
												NPTN
												IGKV3D-7
												IGLL5;IGLC1
												SNAP23
												IPO5
												NDUFA4
												PIK3C2B
												SOCS3
												SCAMP3
												CASK
												MYL12A;MYL12B
												ARPC2
												ARPC3
												PLSCR1
												SURF4
												SLC31A1
												CAPN5
												ARPC5
												B4GALT5
												TPD52 L2
												MYO1B
												NRP2
												GREM1
												SRPX2
												UGDH
												TOM1
												HIST1H2BL;HIST1H2BM;HIST1H2BN;HIST1H2BH;HIST3H2BB;HIST2H2BF;HIST2H2BE;HIST1H2BC;HIST1H2BD;H2BFS;HIST1H2BB;HIST1H2BO;HIST1H2BJ;HIST1H2BK;HIST1H2BA
												IDH1
												ARL6IP5
												TSPAN9
												PRSS23
												PGM3
												APOM
												VNN1
												F2
												PLG
												CFB
												CA2
												A2M
												TIMP1
												HRAS;NRAS
												INS;INS-IGF2
												IGKV3D-20
												IGKC
												IGHG3
												HLA-B
												HBD
												APOC3
												APCS
												AMBP
												GC
												FTL
												KLKB1
												CSTB
												PRNP
												HRG
												SHBG
												APOD
												SERPING1
												ICAM1
												BCHE
												APOA4
												TPM3
												DBI
												CAPN1
												APRT
												YES1
												INHBA
												CD63
												FGF2
												HNRNPA1
												L2;HNRNPA1
												UCHL1
												ALDOC
												C4B
												H2AFV;H2AFZ;HIST1H2AA;H2AFX
												HLA-C
												ESD
												SLC2A3;SLC2A14
												PYGB
												RALB
												ACE
												SRC
												LAMP2
												CPN1
												FAH
												HSPA6;HSPA7
												CAPN2
												FLT1
												RPL35A
												ITGB6
												RPL17
												ORM2
												ATP2B1
												RAB6A;RAB6B;RAB39A
												PZP
												IL11
												GSTM3
												CPN2
												KDELR1
												MYL9
												RPS12
												FAS
												PTX3
												EEF1G
												CNTFR
												PON1
												RPL10;RPL10L
												RPL12
												ATIC
												SFN
												STIP1
												PRDX2
												HSPA1L
												HSPA4
												RDX
												RPL4
												PGM1
												TALDO1
												RPS19
												CD200
												PI4KA;PI4KAP2
												MCAM
												BTD
												RPS10
												LIMS1;LIMS2
												CCT5
												AARS
												SARS
												PSMB2
												TMED10
												VASP
												NUDT2
												CCT4
												RAB5C;RAB5A
												LUM
												ARHGDIA
												SLC7A2
												STC1
												COPB1
												SLC16A1
												CRISP3
												BCAT1
												RAD23B
												NAPA;NAPB
												PLTP
												ANTXR2
												ARPC4
												ACTB
												RAB10
												ARF1;ARF3
												RAP2B;RAP2A
												RPL27
												RRAS2
												PSMC5
												RPS16
												RPS18
												RAB1A
												RPL23
												RAP1A
												RPS26;RPS26P11
												RPS28
												RPL11
												RAC1
												GNAI1
												DYNLL2;DYNLL1
												EIF5A;EIF5A2;EIF5AL1
												TMSB10
												ACTC1;ACTA1
												UBE2L3
												HBB
												SIRPA;SIRPB1
												CCT2
												SRPX
												CXCL6
												RPL24
												CDK17
												SPTBN1
												FABP5
												RPL18A
												MAP2K1;MAP2K2
												NUCB1
												RPL6
												CAV1
												GBE1
												HGFAC
												ARHGAP1
												CD47
												STX4
												PAPPA
												BLMH
												DPYSL3
												DYNC1H1
												CTTN
												RFTN1
												SEPTIN2
												PEA15
												TCEB1
												MYLK
												VAMP3;VAMP2
												ZYX
												AOC3
												ATG2A
												TUBB8
												ANO6
												HSP90AB2P
												CD276
												ATL3
												TLDC1
												GIGYF2
												MOB1A;MOB1B
												NEGR1
												GOLGA7
												CAND1
												WFDC3
												KATNAL2
												MINK1;MAP4K4;TNIK
												ADAMTSL1
												DYNC2H1
												PVRL2
												STAM
												GGH
												OSTF1
												TMBIM1
												DOCK10
												MVB12A
												CPB2
												TXNDC17
												DNAJC5
												CHMP4B
												CLMP
												EVA1A
												EBF2
												ANKH
												IL1RAP
												NANS
												HEBP1
												C1RL
												FETUB
												PCYOX1
												PLXNA1
												VPS28
												PSME2
												RAB23
												HEG1
												NOTCH3
												MYO6
												CFL2
												POFUT2
												CDC42BPB
												WASF2
												TUBAL3
												CBR3
												STAM2
												HPR
												SERPINC1
												C5
												KRAS
												APOA1
												SERPIND1
												GSN
												SERPINF2
												ENO2
												HSPA1B;HSPA1A
												JUP
												ITIH2
												ITIH1
												CTNNA2
												SERPINF1
												CAPZA2
												RAB13
												RAB8A
												PPP1CB
												ACTA2;ACTG2
												HBG2;HBG1
												RHOG
												PRDX4
												TUBB3
												TUBB2A;TUBB2B
												EIF4A2
												ITIH4
												ACTBL2
												HSP90AB4P
												TUBA1A;TUBA3C;TUBA3E
												CYFIP2
												TUBA1C
												EHD3
												RAP2C

## Sheet: Umbilical
Datasets reporting proteins identified within Umbilical cord MSC-EV (UC-MSC-EV) cargo (Datasets extracted from 8 citations)																	* Also cited for Adipose database as it has both AD and UC datasets
(Tsai et al. 2021)		(Xu, Yin, et al. 2023)		(Chen et al. 2025)		(Fu et al. 2025) *		(Bi et al. 2022b)		(Figueroa-Valdés et al. 2025)		(Sharma et al. 2025)		(Yu, Huang, Chen, and Li 2024) *				Unified list of all UC-MSC EV cargo proteins from the 8 datasets (Total = 8032)			Unique recurrent UC-MSC EV cargo proteins from the unified list (total = 4906)	Reported in (n) datasets
TGFBI		TUBA1B		TMSB10		TNC		SLC44A2		FN1		CDC42BPA		A1BG				TGFBI			SERPINE2	7
COL1A2		PKM		CD81		NAGLU		TALDO1		DNAJB4		LARP4		ABI1				COL1A2			ACTN1	7
COL1A1		ACTB;ACTG1		ACTG1		MYO10		YWHAZ		ATP2C1		RUBCN		ACO1				COL1A1			LGALS3BP	7
SERPINE2		ACTBL2		ANXA2		SERPINA1		YWHAH		KRT9		EIF2AK4		ACTA1				SERPINE2			MMP2	6
MMP2		TUBB		BASP1		CSPG4		PRDX6		GYG1		TEM7		ACTN1				MMP2			FN1	6
ACTG1		TUBB3		CALM3		CLU		TSPAN4		KRT1		NFIA		ACTN4				ACTG1			PTX3	6
FN1		MSN		THY1		GPLD1		LDHA		KRT10		EIF4AI		ACTR2				FN1			ACTN4	6
PTX3		COL6A3		SLC3A2		HYOU1		CD81		KRT2		RBM27		ACTR3				PTX3			PKM	6
ACTN1		MYH9		GNB1		PLOD2		MARCKS		COL1A1		CCDC157		ADAM10				ACTN1			QSOX1	6
ACTN4		FN1		TMSB4X		P4HA2		SLC39A14		BASP1		PPFIA1		ADAM19				ACTN4			CLTC	6
PKM		ANXA2		PFN1		ABI3BP		DSTN		THY1		SCOI		ADAMTS1				PKM			FLNA	6
C1S		HIST2H2AA3;HIST2H2AC		GNG12		IGHG1		CFL1		ANXA2		DIP2B		ADAMTSL1				C1S			MFGE8	6
LGALS3BP		HIST1H4A		KRT1		LRG1		CDC42		ACTB		CTNNA2		AFM				LGALS3BP			PRDX6	6
QSOX1		EEF1A2		GNAI2		LCAT		NRAS		COL3A1		LUZP4		AGT				QSOX1			VIM	6
		ITIH2		RPS27A		SERPINA3		NAP1L1		ANXA5		GTF2I		ALB				TUBA1B			HSP90AB1	6
		COL6A1		ALDOA		AGT		EIF4A1		APOB		MYO3A		ALDH1A1				PKM			ANXA6	6
		HBB;HBD		MARCKS		IGHM		PPIA		SPA17		ACTNI		ALPL				ACTB;ACTG1			PXDN	6
		GAPDH		HSP90AB1		CFI		ENO1		ALB		SEC15L3		AMBP				ACTBL2			STOM	6
		HSPA8		THBS1		GANAB		MSN		GAPDH		PCDHAI		ANGPT1				TUBB			EDIL3	6
		RPS27A;UBA52;UBB;UBC		FN1		PLXDC2		SRI		RPS27A		RALGAPB		ANGPTL1				TUBB3			AP2A1	6
		RPS18		HSPA8		ATP5B		S100A11		LAMP1		BNC2		ANGPTL2				MSN			PDCD6IP	6
		EEF1A1;EEF1A1P5		TUBA1B		LAMC2		RAB11B		LAMP2		HSPDI		ANKFY1				COL6A3			CCT4	6
		PFN1		PLP2		DPYSL2		HSPAB		A2M		NBPF8		ANOS1				MYH9			TLN1	6
		NT5E		SDCBP		CRTAP		YWHAG		CD59		STAU2		ANP32A				FN1			HLA-A	6
		GSTO1		S100A11		CA1		CNDP2		MARCKS		IRAG2		ANP32B				ANXA2			FLNB	6
		HTRA1		MYL6		TTR		SLC1A5		KRT31		ARHGEFI7		AP2A1				HIST2H2AA3;HIST2H2AC			VCP	6
		ACTA2;ACTG2		YWHAZ		CD14		PRKAR28		PKM		TSGAIOIP		AP2A2				HIST1H4A			JUP	6
		RPSA		VIM		LAMA2		PPPICB		THBS1		SYNC		AP3D1				EEF1A2			DPYSL3	6
		CLTC		FKBP1A		CTBS		CORO1A		EEF1A1		PRIC285		APOA1				ITIH2			COL12A1	6
		TUBB2A		IFITM1		PI16		EMLIN1		HSPA8		CIT		APOD				COL6A1			CLU	6
		A2M		ANXA6		GP1BA		GNAO		COL1A2		CCDC14		APOH				HBB;HBD			HLA-C	6
		FASN		ANXA5		UXS1		FN1		H4C1		HLA-F		ARCN1				GAPDH			ARPC1B	6
		ANXA1		PKM		DIP2B		PYGB		RAB7A		PFAS		ARPC1A				HSPA8			YWHAQ	6
		COL6A2		RPLP2		TGFB1I1		OLFML3		SERPINE2		PHF14		ARPC1B				RPS27A;UBA52;UBB;UBC			EZR	6
		DDX17		LDHA		APOA2		APOE		SERPINE1		SIN3A		ARPC3				RPS18			PLS3	6
		FLNA		EEF1A1		ORM1		RABSA		CD63		MYBPCI		ARPC5				EEF1A1;EEF1A1P5			YWHAB	6
		THBS1		ENO1		CTSB		APOC3		HSP90AB1		TOPBPI		ARPC5L				PFN1			TGFBI	5
		EIF4A1		VAMP5		SERPINA6		ITGA4		ITGB1		RBMY1B		ASPH				NT5E			COL1A2	5
		PGK1		TUBB2A		SPARC		PLTP		ANXA6		PLXNA2		ATP5MF				GSTO1			COL1A1	5
		RPS25		LDHB		BGN		NAPA		ALDOA		LARP7		ATP6V1D				HTRA1			C1S	5
		RACK1		PRDX1		EPHB2		DNMIL		NT5E		NCOR2		ATRN				ACTA2;ACTG2			TUBB	5
		LTF		ANXA1		SHMT2		FARP1		COL12A1		ARAPI		AXL				RPSA			MSN	5
		RAN		H4C1		CCT7		JCHAIN		ENO1		HSPAIB		B4GAT1				CLTC			COL6A3	5
		MFGE8		YWHAB		EFEMP2		C4B		ANXA1		SCLTI		BCHE				TUBB2A			MYH9	5
		THY1		SLC7A5		IGHA1		NUTF2		SLC3A2		PLAGI		BMP1				A2M			ITIH2	5
		CDC42		NT5E		CTSD		ANXA3		PTTG1IP		LAMC3		BPGM				FASN			COL6A1	5
		LGALS3BP		KRT10		KIT		RAB1A		EDIL3		ZNF804A		BST1				ANXA1			GAPDH	5
		SDCBP		TPI1		CDH1		C1R		MFGE8		ZNF525		BTD				COL6A2			FASN	5
		RPS16		GAPDH		ITGA6		ANXA11		MMP2		HELZ		C1QTNF1				DDX17			ANXA1	5
		CLIC1		HSPB1		ALDH1A3		CAPZA1		VIM		MATR3		C1QTNF5				FLNA			COL6A2	5
		ANXA5		MME		PPP2CA		CBR1		RTN4		RRPIB		C1R				THBS1			EIF4A1	5
		MVP		CLU		HABP2		AP1B1		RPL7		HLA-C		C1RL				EIF4A1			PGK1	5
		EEF2		PTX3		RSU1		ARF4		HSPG2		TJP2		C1S				PGK1			RAN	5
		PRDX6		CD44		VASN		CNN2		MMP14		COLIIAI		C3				RPS25			THY1	5
		RPS9		RAC1		LRIG1		MME		YWHAZ		SP100		C4B				RACK1			CDC42	5
		VIM		ARHGDIA		PHGDH		APOC1		KRT5		ZNF276		C9orf50				LTF			SDCBP	5
		TCP1		ALCAM		CS		COL6A1		CFL1		HAUS7		CA2				RAN			CLIC1	5
		ACLY		HLA-A		APOC2		HP		LOXL2		ALLC		CCN1				MFGE8			ANXA5	5
		ACO1		TMBIM1		CSF1R		APOD		IGHM		KRT25		CCN2				THY1			EEF2	5
		PLEC		SNAP23		PTPRG		COL6A3		SNCA		PCDHA6		CCT2				CDC42			TCP1	5
		HSP90AB1		TMEM119		RPL5		CEMP		FLNA		CSDE1		CCT4				LGALS3BP			ACLY	5
		CD44		ATP1A1		PGD		SND1		RPL4		UBB		CD14				SDCBP			PLEC	5
		HSP90AA1		RHOA		COPA		CAPNI		VCAN		BCLIIA		CD9				RPS16			CD44	5
		COPA		LGALS1		STXBP1		FCGBP		RPS8		NYD-SP14		CDH1				CLIC1			HSP90AA1	5
		SRM		PPIA		CKAP4		TUBB1		MYADM		LUC7L3		CFH				ANXA5			COPA	5
		DYNC1H1		SLC1A5		PSMD2		F5		IGHG3		PSMD2		CFI				MVP			DYNC1H1	5
		G6PD		ANXA4		ILK		PFKP		LGALS3BP		KCNH1		CHI3L1				EEF2			SLC1A5	5
		DDX3X		S100A13		DSG2		CYFIP1		IGKC		YWHAQ		CHPF				PRDX6			ITGB1	5
		ANXA6		COL6A3		LTBP2		HSP90B1		RPS6		ZNF221		CHPF2				RPS9			WDR1	5
		VTN		COL6A2		IGFBP7		STOM		COL6A1		DOCK7		CHST14				VIM			BSG	5
		SLC1A5		TAGLN		DCBLD2		SERPINE2		LDHA		SLCIA2		CHSY3				TCP1			GNAI2	5
		AHCY		YWHAE		FUCA2		KIF2A		DPP4		ACTA2		CKM				ACLY			FSCN1	5
		ITGB1		ACOT8		PARVA		ADAM10		RPL27		HDAC4		CLSTN1				ACO1			RAB7A	5
		WDR1		HSP90AA1		TMEM2		ANPEP		SERPINH1		PPIB		CLTA				PLEC			PYGB	5
		BSG		MSN		MANBA		EDIL3		RPL27A		SRY		CLTC				HSP90AB1			VAT1	5
		TUBB6		LUM		NARS		RAB14		HSPA6		CEP131		CLU				CD44			SND1	5
		PTGFRN		H1-2		FCN3		COL6A2		C3		INS		CNDP1				HSP90AA1			EMILIN1	5
		RPS15A		DCN		IPO7		HBA1		RPL18		EIF4G3		CNN3				COPA			SERPINE1	5
		RPL23		CAP1		TGFB1		SERPINA1		IGHG1		PIK3C2B		COL14A1				SRM			ITGA2	5
		GNB1;GNB2		ALDOC		IGHG2		APOA1		MSN		ZSCAN21		COPA				DYNC1H1			UBA1	5
		GNAI2		GSTP1		APOC1		CP		GNB1		RTEL1		COPE				G6PD			ANPEP	5
		TUBA3E		OCC1		GBA		APOA4		H2AC11		ACTB		COPS4				DDX3X			ENO1	5
		FSCN1		PTMA		HAPLN1		GC		MYOF		KDM5B		COPS6				ANXA6			TTYH3	5
		ACTN1		RAB2A		P4HA1		PKM		RPL28		RTN1		CP				VTN			PRDX1	5
		RAB7A		VAT1		CTPS1		RAP1B		GJA1		COG8		CPA4				SLC1A5			ATP1A1	5
		COPB2		ANXA11		TCP1		ROCK2		GYG2		IRAK4		CPB2				AHCY			CCT2	5
		CCT7		VAMP3		SRM		CD9		RAB1A		CHD2		CPN1				ITGB1			EHD1	5
		EEF1G		S100A4		PSMA1		ITGA6		HLA		YWHAB		CPN2				WDR1			EHD4	5
		PYGB		ATP1B3		RPS5		ITGB1		PTX3		DKFZp686K139		CRISPLD2				BSG			ARF4	5
		CAPZA1		LGALS3BP		SLC5A3		SERPIND1		GNAI2		TUBA3C		CSF1R				TUBB6			YWHAE	5
		IARS		ACTN4		MFAP2		WDR1		MME		EPASI		CSNK2B				PTGFRN			PDIA3	5
		HNRNPK		TIMP1		NAP1 L1		ARPC2		RPL7A		NEBL		CSPG4				RPS15A			ITGAV	5
		NQO1		CLIC1		ACTR1A		SRC		THBS2		ZNF257		CSRP1				RPL23			ITGA3	5
		ZNF638		RPS28		RPL18		LGALS1		KRT14		CDK13		CTHRC1				GNB1;GNB2			C3	5
		VAT1		ANPEP		ADAM9		ARPC1B		ITGA2		MAP3K14		CTSB				GNAI2			DPYSL2	5
		PXDN		COL6A1		ART3		CLU		SCARB2		SH3KBPI		CTTN				TUBA3E			CLIC4	5
		TGFBI		PDCD6IP		PTPRK		CORO1C		STX12		TPII		CXCL6				FSCN1			HSPG2	5
		QSOX1		RAB11A		LEPRE1		ITGA2		RPS2		FBXL17		DARS1				ACTN1			ATIC	5
		SND1		ITGA2		CTHRC1		HLA-A		APOA1		ZNF491		DCBLD1				RAB7A			GDI2	5
		CTSB		CFL1		FMNL2; FMNL3		ANXA7		RPLP0		ZNF85		DCD				COPB2			RAP1B	5
		PARP4		SERPINF1		CPNE1		IIH1		SLC1A5		FLT3		DCHS1				CCT7			SLC3A2	5
		PSMD6		ARF4		PRMT1		F13A1		NPM1		PCMI		DCTN1				EEF1G			YWHAZ	5
		EMILIN1		BSG		GDF15		RASA3		MYH9		ANXA6		DDX1				PYGB			TAGLN2	5
		STOM		EBF2		MEMO1		TAGLN2		NCSTN		COL11A2		DHX9				CAPZA1			CSPG4	5
		RPL27A		FABP5		DDX3X		STXBP2		RPL14		SOX6		DKK1				IARS			EPHA2	5
		CCT8		SLC38A2		TOR1B		IGHM		VTN		TBKI		DKK3				HNRNPK			MME	5
		TGM2		RAP2B		NCAM2		A2M		CD44		VIM		DNAJB11				NQO1			CCT3	5
		EDIL3		CLIC4		AKR7A2; AKR7 L		ITIH4		RPS16		ZNF232		DNAJC3				ZNF638			PLOD1	5
		SERPINE1		S100A10		B4GAT1		C3		BGN		ODF2L		DPYSL3				VAT1			FLNC	5
		PSMC6		RAB5C		CALU		SERPINE1		NCL		GNPTAB		DSG2				PXDN			SLC44A2	5
		KPNB1		LAMTOR4		SRGAP2; SRGAP2B		ACTC1		FLG2		HLA-B		DYNC1H1				TGFBI			CYFIP1	5
		KRT1		FABP4		SRGAP2C		LGALS3BP		TGFBI		PKN1		ECM1				QSOX1			IQGAP1	5
		ITGA2		ACTN1		SH3BGRL		APOL1		FAP		RPSA		EDIL3				SND1			CAP1	5
		EIF3A		YWHAG		PAPSS2		ITIH2		STOM		ADAMTS7		EEF1D				CTSB			AP2B1	5
		UBA1		EDIL3		TNFRSF6B		FGA		RPL6		SNWI		EGFLAM				PARP4			LDHA	5
		RPL11		NME2		CST3		ACTR3		RAP1B		ZNF141		EHD1				PSMD6			PGD	5
		PSMD2		FHOD1		IGHG4		ILK ITGA2B		MVP		COL12A1		EHD4				EMILIN1			ANXA11	5
		ANPEP		YWHAQ		FUCA1		TLN1		RPL13		HLA-A		EIF2S2				STOM			PLOD2	5
		EHD2		MYH9		CAPNS1		APOB		HNRNPC		PARG		EIF3A				RPL27A			VCL	5
		HBA1		STOM		EIF2S1		FERMT3		QSOX1				EIF3CL				CCT8			PLXNB2	5
		PRDX2		TPM4		RPLP0P6; RPLP0		ADH5		ANPEP				EIF3D				TGM2			CAND1	5
		RPL13		DSTN		IGKV4-1		CAPZB		SLC7A5				EIF5				EDIL3			CTNNA1	5
		NNMT		RACK1		DCN		CLIC1		RPS3				EMILIN1				SERPINE1			ARCN1	5
		RPS4X		TSPAN9		CD55		GNG12		ATP2B1				EPHA2				PSMC6			HSP90B1	5
		ENO1		MVP		CNP		GAPDH		TMEM106B				EPHB2				KPNB1			ACTR3	5
		TTYH3		SLC16A3		ADH5		ANXA1		RPL3				EPRS1				KRT1			ALDOA	5
		RPS14		LAMTOR5		BMP1		SLC44A1		RPS4X				EXT1				ITGA2			CTNNB1	5
		SAR1A		PLTP		SELL		TPM4		VAT1				EXT2				EIF3A			FLOT1	5
		HSPB1		SOD1		TIMP2		CCN1		ACTN1				EZR				UBA1			PCOLCE	5
		APRT		PCOLCE		GLB1		RAB7A		ITGA3				F10				RPL11			PSMA5	5
		RPL7A		ITGA3		ACO1		ACTN1		RPL24				FAH				PSMD2			ADAM10	5
		PGAM1		HNRNPA2B1		IDS		PGK1		ITIH2				FARSA				ANPEP			MYADM	5
		SEPTIN2		TUBB4B		FBLN1		CAP1		MFSD1				FAT1				EHD2			TAGLN	5
		IGSF8		TXN		AHCY		FLNA		PXDN				FETUB				HBA1			CSRP1	5
		ARPC2		ITGAV		TARS		VCL		TMEM200A				FGA				PRDX2			GNG12	5
		PSMC3		RAB7A		CANX		CLTC		RPS11				FGB				RPL13			IDH1	5
		AP2A1		CALR		PSMA5		WASF2		RPS9				FGFR1				NNMT			SERPINH1	5
		PSMC1		SDC4		PSMB4		PGD		ATP1A1				FIBIN				RPS4X			NRP2	5
		RPS11		ALB		LAP3		VIM		EEF2				FLNA				ENO1			RAB14	5
		PRDX1		FLNA		BDKRB2		ATP6V1A		CLTC				FLNB				TTYH3			IGHM	5
		VAV2		CST3		KIF5B;KIF5C;KIF5A		CD44		TUBA1B				FLNC				RPS14			THBS2	5
		PHGDH		HSPA5		SAA4		PDIA3		PCOLCE				FLT1				SAR1A			ITGA6	5
		GARS		RRAS2		IGFALS		HSPG2		POSTN				FST				HSPB1			PTK7	5
		PFKP		FAP		CCT6A		PXDN		PDCD6IP				FTL				APRT			PPIB	5
		PPP1CA		CD109		MDH2		ITGAV		HLA				GALNT2				RPL7A			ANXA7	5
		RPS5		S100A16		ECE1		RAC1		RPL19				GAS6				PGAM1			VCAN	5
		GSTM3		COL1A1		NAMPT		GNB2		RPL18A				GASK1B				SEPTIN2			HLA-B	5
		NRP1		FDPS		USP5		COL18A1		RPS25				GBP1				IGSF8			HP	5
		DDX39A		RPLP0		ALDH9A1		NPEPPS		ACTA1				GC				ARPC2			FARP1	5
		ATP1A1		CDH13		BCAM		COL12A1		PLS3				GDF15				PSMC3			RAB1A	5
		PSMD3		CDC42		RARS		RAB5C		TIMP3				GGH				AP2A1			KRT18	5
		NAGK		PEBP1		EIF5		AP2A1		CD81				GLB1				PSMC1			CAPZB	5
		MAMDC2		SLC29A1		ADK		AHCY		AGRN				GLCE				RPS11			S100A11	5
		MARS		S100A8		NPEPPS		JUP		RPS26				GLG1				PRDX1			NID2	5
		PDCD6IP		ACTR2		UBE2N		CTNNB1		HSP90B1				GP1BA				VAV2			APOA1	5
		CCT2		IDH1		RPL10A		EPB41L2		SLC16A3				GSTM3				PHGDH			CFL1	5
		SRSF6		SUMO4		SPP2		PSMA2		NID2				H3-3A				GARS			DSTN	5
		PPIA		RPSA		UBE2V1;UBE2V2		TNC		HSP90AA1				H4C1				PFKP			NPM1	5
		MYO1C		PSMA7		FHL1		KIF5B		ADAM9				HAPLN1				PPP1CA			C1R	5
		EHD1		PSMB5		SPTAN1		PSMA5		CTNNA1				HBA1				RPS5			SLC38A2	5
		RAB15		EZR		PCBP1		FLOT2		RPL17				HBB				GSTM3			BASP1	5
		EHD4		TUBB		SEPTIN7		RRBP1		RPS3A				HBD				NRP1			YWHAG	5
		ARF4		GDI2		C4orf26		THY1		RPL10A				HDLBP				DDX39A			TUBB3	4
		ARPC4		CCT8		TSKU		NACA		HMGA2				HEG1				ATP1A1			ANXA2	4
		RPL14		ACLY		GNPNAT1		GNAI3		YWHAG				HGFAC				PSMD3			HSPA8	4
		HIST1H2BC;HIST1H2BD;HIST1H2BH;HIST1H2BK;HIST1H2BL;HIST1H2BM;HIST1H2BN;HIST2H2BF		CAPZA1		OTUB1		GARS1		TTYH3				HLA-B				NAGK			RPS18	4
		FARSB		NRP1		PDLIM5		VCP		TUBB				HLA-C				MAMDC2			NT5E	4
		RAB1B		PDGFRB		FAM129A		SLC7A5		NPTN				HMGB1				MARS			RPSA	4
		PPP2CA;PPP2CB		ARF6		DPEP2		TUBB6		ARF4				HP				PDCD6IP			A2M	4
		YWHAE		GNAQ		NIT2		YWHAB		BSG				HPR				CCT2			THBS1	4
		RPL22		LAMP1		PDLIM7		CAND1		AHNAK				HPX				SRSF6			RPS25	4
		FAP		EHD1		LARS		UBA1		FLOT2				HSP90AB1				PPIA			RPS16	4
		PDIA3		PLS3		TRHDE		ANXA2		TLN1				HUWE1				MYO1C			MVP	4
		ITGAV		INS		CPQ		TUBB2B		RALA				HYOU1				EHD1			AHCY	4
		CCT4		ITGA5		UBA6		MFGE8		VCL				IARS1				RAB15			TUBB6	4
		PSMC5		TSPAN6		ACOT7		MYL6		RPS23				ICAM2				EHD4			COPB2	4
		RPL28		ARF1		PSMD12		TKT		ANXA4				IDH2				ARF4			CCT7	4
		COPG1		EPB41L2		EIF3F		PAICS		ICAM1				IFITM3				ARPC4			EEF1G	4
		DSG2		TAGLN2		PDXK		VAT1		TIMP1				IGF2				RPL14			CAPZA1	4
		RPL12		MIF		HSPB6		FASN		ARL8B				IGF2R				HIST1H2BC;HIST1H2BD;HIST1H2BH;HIST1H2BK;HIST1H2BL;HIST1H2BM;HIST1H2BN;HIST2H2BF			CCT8	4
		TLN1		SVIP		APOL1		DPYSL2		RAB5C				IGFBP3				FARSB			TGM2	4
		SARS		WARS1		GIPC1		PRDX2		RRAS				IGFBP5				RAB1B			PSMC6	4
		GANAB		PHGDH		EEF1E1		SDCBP		COL6A2				IGFBP7				PPP2CA;PPP2CB			KPNB1	4
		HLA-A		PARK7		LANCL1		PABPC1		KRT86				IGHA1				YWHAE			EIF3A	4
		MYL6		STIP1		XPNPEP2		SLC9A3R1		TGM2				IGHG1				RPL22			PSMD2	4
		PTX3		DDAH1		PLOD3		VCAN		KRT19				IGHG2				FAP			EHD2	4
		PSMA6		NNMT		CLDN11		MDH1		RPS18				IGHG3				PDIA3			HBA1	4
		ITGA3		RAB1A		GFPT2		MYH9		SCAMP3				IGHM				ITGAV			NNMT	4
		RPS7		CD99		LYPLA2		CCT8		PGD				IGKC				CCT4			IGSF8	4
		ASS1		TUBB3		PLAT		PCBP1		GSN				IGKV2-40				PSMC5			ARPC2	4
		PSMB2		ATP2B1		ASS1		TARS1		RAB2A				IGLC2				RPL28			PHGDH	4
		CCT6A		PSMB1		LDLR		CCT7		SDCBP				IGLL5				COPG1			PFKP	4
		GNA11		RHOC		COL4A1		CCT3		CAPZB				IGSF8				DSG2			NRP1	4
		GFPT1		HSPA1B		MMP1		UCHL1		PGK1				IL1RAP				RPL12			PPIA	4
		UGDH		TGFBI		C4BPA		CCT2		ATP6V1B2				ILF2				TLN1			MYO1C	4
		TMED10		RALA		SOD2		PRDX1		SQSTM1				ILF3				SARS			ARPC4	4
		C3		NME1		HIST1H2AJ;HIST1H2AH;H2AFJ;HIST2H2AC;HIST1H2AC;HIST3H2A;HIST2H2AA3;HIST1H2AD;HIST1H2AG;HIST1H2AB		MARCKSL1		COL6A3				IMPDH2				GANAB			FAP	4
		DHX9		MPZL1		ALPL		EIF5A		GNB2				INS				HLA-A			PSMC5	4
		ITIH4		PRDX6		GPX1		UGP2		CD47				ITGA3				MYL6			DSG2	4
		CCT5		GNG10		UMOD		MTHFD1		HSPA5				ITGA6				PTX3			RPL12	4
		DPYSL2		ENG		FCGR3A		YWHAQ		ACP2				ITIH4				PSMA6			MYL6	4
		RARS		CSRP1		IGHA2		YWHAE		PSMA1				JUP				ITGA3			CCT6A	4
		PYGL		COL1A2		PTPRF;PTPRD;PTPRS		PCBP2		RPL13A				KLC1				RPS7			ITIH4	4
		VARS		ATP1B1		GHR		FLOT1		STX7				KLKB1				ASS1			PYGL	4
		CLIC4		IST1		ETFA		PSMA3		ANXA11				KRT18				PSMB2			RPS2	4
		GCN1		VCAN		AKR1A1		ATP1A1		EIF4A1				KRT8				CCT6A			RPS8	4
		PAPSS2		CD276		FABP4;PMP2		H4C1		NIBAN2				KTN1				GNA11			SLC44A1	4
		RPS2		SLC7A1		B4GALT1		FABP5		CHMP4B				L3HYPDH				GFPT1			RPL18	4
		PSMC4		GNAI3		PSMC3		IQGAP1		DSTN				LAMA2				UGDH			RUVBL1	4
		HSPG2		FASN		LBP		KPNB1		CAP1				LAMB2				TMED10			RPL7	4
		DARS		ITIH2		PTPRA		PLS3		S100A11				LARS1				C3			MYO1B	4
		RPL4		SEPTIN2		CDH2		ACTN4		RHOC				LCAT				DHX9			ZYX	4
		ATIC		GNAS		CD58		PHGDH		APOE				LGALS3BP				ITIH4			MMP14	4
		MAP1B		BGN		SLC9A1		GNAS		ITGA5				LMNA				CCT5			CBR1	4
		RPS8		SPON2		RAB3B		FTL		PFN1				LOXL2				DPYSL2			SLC2A1	4
		SLC44A1		HMGA2		PAICS		FTH1		ARF3				LRG1				RARS			CD9	4
		GDI2		PFKP		PROZ		FBLN1		COL4A2				LRIG1				PYGL			CDH13	4
		AKR1E2		LASP1		MPST		SLC16A1		PRDX1				LRP1				VARS			ALB	4
		RAP1B		KCTD12		PSMA2		RRAS2		EMILIN1				LRPPRC				CLIC4			LAMP1	4
		PCBP2		PDIA3		RPL13		CCT6A		CLIC4				LTBP3				GCN1			HNRNPC	4
		RPL18		PPIB		EEF1D		FSCN1		TAGLN				LTF				PAPSS2			PSMC2	4
		GSTA5		TAX1BP3		PEBP1		IDH1		PLD3				MACF1				RPS2			RPS23	4
		SLC3A2		RAN		SLC8A1		TCP1		TF				MAMDC2				PSMC4			GSTP1	4
		YWHAZ		CCT2		ABCC1		GDI2		LRP10				MAN1A1				HSPG2			MTHFD1	4
		RUVBL1		DNAJC5		COPB2		NPM1		TFRC				MAN1B1				DARS			NPEPPS	4
		FTH1		PCNA		HMGCL		KIF23		ADAM19				MAN2A1				RPL4			TFRC	4
		RPL7		CHP1		ARL3		HNRNPC		PTK7				MANBA				ATIC			CTNND1	4
		TAGLN2		KRT7		GPX4		TUBB3		HSPA1A				MARCKSL1				MAP1B			UCHL1	4
		PFKL		VCL		ETFB		RACK1		CD82				MATN2				RPS8			TPI1	4
		COL1A1		SNRPG		PTGDS		FLNB		VCP				MEGF10				SLC44A1			LRP1	4
		ALDH9A1		NIBAN1		IARS		NME1		TPI1				MFGE8				GDI2			PCBP1	4
		KHDRBS1		NCS1		PAFAH1B1		PEBP1		SERINC1				MGAT5				AKR1E2			VPS35	4
		MYO1B		PSAT1		DNASE1L1		BCAT1		GAS6				MINK1				RAP1B			DPP4	4
		RPL3		SEPTIN7		TUFM		GNAI2		YWHAB				MMP1				PCBP2			ATP1B3	4
		EIF3F		EHD4		PSMB3		PDCD6IP		GNG12				MMP11				RPL18			RPS3	4
		MDH2		DPYSL2		HINT1		RHOA		MMP1				MMP2				GSTA5			ATP2B4	4
		PRKDC		CYBRD1		EPHB4;EPHB3		SLC2A3		EPHA2				MRC2				SLC3A2			FTL	4
		CAD		RUVBL1		CSE1L		BSG		ATP2B4				MROH2B				YWHAZ			MYOF	4
		ZYX		MYL1		EIF3B		SLC3A2		CAVIN1				MYADM				RUVBL1			PGM1	4
		MMP14		RAB35		MARS		EZR		CLIC1				MYO10				FTH1			RAB5C	4
		CSPG4		CLTC		INHBE		CLIC4		FLOT1				MYO18A				RPL7			FLOT2	4
		TPBG		AHNAK		MTPN		PGAM1		FSCN1				NAA25				TAGLN2			UGP2	4
		EPHA2		DDAH2		RAB14		SLC29A1		SLC38A2				NAGLU				PFKL			ENG	4
		EIF2S3		RBX1		ABCE1		HSP90AA1		C4B				NARS1				COL1A1			GNAI3	4
		PSMD1		LMNA		RND3		DPYSL3		CLU				NDUFA9				ALDH9A1			RRAS	4
		ACTR1A		TSPAN14		RPS7		CCN2		CTNND1				NEO1				KHDRBS1			PPP2R1A	4
		CBR1		MTPN		PSMC1		CCT4		SH3PXD2B				NID2				MYO1B			LDHB	4
		EPRS		RPS3		RPS14		HSP90AB1		IST1				NNMT				RPL3			RPL18A	4
		SH3BGRL3		RUVBL2		RPS11		HSPA4		RAB11A				NPM1				EIF3F			SPON2	4
		SLC2A1		TULP2		ARF6		TXN TPI1		RPL30				NPTX1				MDH2			LAMP2	4
		RPLP1		DPP4		RPS25		TPP2		CYBRD1				NRP2				PRKDC			CORO1C	4
		MME		CAV1		RPL30		EEF2		DDR2				NTM				CAD			STX12	4
		PSMD7		HSP90B1		YBX1		SLC2A1		NACA				NUCB1				ZYX			RAC1	4
		SERPINC1		B2M		EIF4G1		RAN		OSTM1				NUCKS1				MMP14			XRCC6	4
		EIF3C;EIF3CL		S100A9		ENPEP		EEF1A1		CDC42				NXPE3				CSPG4			PSMA2	4
		MAGIX		GSTO1		DSC1		CTNNA1		WDR1				OLFML3				TPBG			TMEM200A	4
		CD9		ARL3		ST3GAL1		TUBB		GARS1				OS9				EPHA2			ANTXR2	4
		KATNAL2		SEC13		PTPRJ		SLC38A2		ITGAV				PAM				EIF2S3			PSMB1	4
		OXSR1		MMP14		MTAP		EEF1G		CLCN7				PAMR1				PSMD1			CALR	4
		KRT9		UGP2		DYNC1I2		ATIC		YWHAQ				PAPPA				ACTR1A			GYS1	4
		CDH13		RAB13		DCTN2		GSTP1		ITM2C				PCCB				CBR1			MANBA	4
		ALB		RPS23		TSTA3		BASP1		JUP				PCOLCE				EPRS			PEBP1	4
		LAMP1		GNG2		FAT1		GNB1		TSG101				PDAP1				SH3BGRL3			PRMT1	4
		CCT3		THBS2		RASA3		PPP2R1A		NPC1				PDCD6IP				SLC2A1			ITGA4	4
		HNRNPC		ASNS		PDIA6		F11R		GDI2				PDGFC				RPLP1			TALDO1	4
		RPS13		SH3BGRL		PCOLCE		AP2B1		MPZL1				PDGFD				MME			EEF1D	4
		RCC1		CAPNS1		PLEC		PARK7		RPL12				PDIA4				PSMD7			HSPA4	4
		RPL35		EIF4A1		PPA1		LDHB		RAB32				PDIA5				SERPINC1			EIF3E	4
		SEC23A		VCP		PDGFRL		GPI		FBN1				PDLIM7				EIF3C;EIF3CL			ACTR2	4
		PLOD1		FBLN1		PPP1R7		IPO5		PIP4P2				PDXP				MAGIX			TKT	4
		PSMC2		CORO1C		EXT1		TAGLN2		ENG				PF4				CD9			IGHG1	4
		HEXB		RAB21		CSRP2		ANXA6		FLNC				PFAS				KATNAL2			CYB5R3	4
		RPS23		PSMA3		DBN1		ALDOA		ITIH1				PGLYRP2				OXSR1			ITGA5	4
		PAFAH1B2		CDH2		QPCT		ATP1B3		SLC15A4				PGM1				KRT9			APOE	4
		PABPC1		PXDN		CCDC80		ANXA5		EZR				PI16				CDH13			JAK1	4
		GSTP1		RAB14		SND1		ACLY		EHD1				PLAT				ALB			SRI	4
		FLNC		CTNNA1		TAOK1;TAOK2				SRSF1				PLEC				LAMP1			APOB	4
		TMED9		PGD		STX12				RAN				PLEKHB2				CCT3			PAPPA	4
		MTHFD1		EEF1B2		ABI1				STX8				PLOD1				HNRNPC			DCTN1	4
		USO1		EPHA2		LRRC17				PLOD2				PLOD2				RPS13			SCARB2	4
		NPEPPS		BST1		ROBO4				CD55				PLOD3				RCC1			MRC2	4
		CAVIN3		IQGAP1		NCSTN				KRAS				PLS3				RPL35			EXT1	4
		TFRC		ARPC4		LPAR1				CCT3				PLTP				SEC23A			SLC16A3	4
		CTNND1		GPC1		ARPC1A				IGHA1				PLXDC2				PLOD1			PSMD12	4
		ASNS		SLC39A14		TNPO1;TNPO2				GLIPR2				PLXNB2				PSMC2			PDIA6	4
		EIF4A3		PAICS		EXT2				ANXA7				POTEJ				HEXB			SLC39A14	4
		RUVBL2		KPNB1		FKBP10				RAB14				PPP1R12A				RPS23			RALA	4
		CS		CCT6A		AP2M1				PLOD1				PRDX6				PAFAH1B2			OLFML3	4
		KRT2		KRT8		S100A16				TXNRD1				PRKDC				PABPC1			ARPC3	4
		UCHL1		DYNLRB1		CHMP6				DPYSL2				PRMT1				GSTP1			AGRN	4
		OLA1		CACYBP		GMPPA				CTNNB1				PRPF19				FLNC			CDCP1	4
		TPI1		MYADM		VPS35				USO1				PSMA5				TMED9			FBLN1	4
		HSPA1A;HSPA1B		LPAR1		CNN2				ATP6V0A1				PSMB1				MTHFD1			ITGB3	4
		CTPS1		VPS37B		SPON2				TCP1				PSMB7				USO1			IPO7	4
		ACACA		MDH1		JAM3				TRIM14				PSMC1				NPEPPS			ICAM1	4
		LRP1		CCT3		SH3BGRL3				PLXNB2				PSMC2				CAVIN3			IPO5	4
		PSMD11		TKT		VPS37B				RPL22				PSMC5				TFRC			CNN2	4
		CAPZA2		PGK1		GP6				PLEC				PSMD11				CTNND1			PDLIM7	4
		CTSD		ENPP1		CSNK1G1;CSNK1G2;CSNK1G3				EIF3C				PSMD12				ASNS			LGALS1	4
		SLC44A2		FSCN1		RAB18				ARPC1B				PSMD14				EIF4A3			PDGFC	4
		POLD1		UBA1		SEPTIN11;SEPTIN6;SEPTIN10;SEPTIN8				CALD1				PSMD7				RUVBL2			RAB5B	4
		COPB1		ADAM10		EVA1B				PRDX6				PTGDS				CS			HSPA5	4
		PCBP1		SLC38A1		NTM				KRT8				PTGES3				KRT2			ANXA4	4
		MAT1A		WDR1		EIF3K				PLIN3				PTGR1				UCHL1			ATP2B1	4
		PDCD6		TSG101		PARP4				KRT6A				PTK7				OLA1			IMPDH2	4
		MCM5		SDC1		MCTS1				IDH1				PTPRF				TPI1			SPARC	4
		VPS35		FAS		PACSIN2				PDIA6				PTPRS				HSPA1A;HSPA1B			PALLD	4
		FLNB		PFDN2		EIF3 L				TM7SF3				PTX3				CTPS1			KRT8	4
		HIST2H2AB		RPS8		ITM2B				WDFY1				PXDN				ACACA			GAS6	4
		MATR3		FLNB		STRAP				NRP1				PYCR1				LRP1			HEG1	4
		ALDH1A3		RPS14		RTCB				PI4K2A				PYGB				PSMD11			GSN	4
		RPLP0		ANXA7		GMPPB				FBLN5				PYGL				CAPZA2			GPI	4
		KRT19		RPL34		IGKV1-8;IGKV2-26;IGKV2-30;IGKV229;IGKV2-28;IGKV2-40				PSMA7				QARS1				CTSD			GJA1	4
		ATP5F1B		UCHL1		IGHV3-72;IGHV3-73;IGHV3-15				CDH13				QDPR				SLC44A2			CACNA2D1	4
		DPP4		GSN		IGHV5-51				AP2A1				QSOX1				POLD1			GNAS	4
		SEC24D		COPZ1		IGKV2-24				DYNC1H1				RAB3GAP2				COPB1			ANKFY1	4
		HSPA1L		FSTL1		SSC5D				EHD2				RAC2				PCBP1			NUCB1	4
		ATP1B3		CHMP4B		MAP1LC3B;MAP1LC3B2				PDIA3				RANGAP1				MAT1A			AHNAK	4
		CYFIP1		SRGN		RAB27B				SNX17				RBP4				PDCD6			SPTAN1	4
		TGFB1I1		GLRX		PSMD9				JAK1				RNASE4				MCM5			PLAT	4
		EIF3L		PSMA5		DNM1 L				DPYSL3				RND3				VPS35			LOXL2	4
		RPS3		CCT4		PIK3C2A				ACLY				ROBO1				FLNB			TSG101	4
		TMEM59		TALDO1		PSMD14				UGP2				RPL18A				HIST2H2AB			HPX	4
		ATP6V1A		EEF1D		KRIT1				KRT18				RPL22				MATR3			EIF5	4
		PZP		CCT7		CYR61				MYL12B				RPL3				ALDH1A3			MDH1	4
		MAP1LC3A;MAP1LC3B;MAP1LC3B2		G6PD		TPP1				M6PR				RPL7				RPLP0			SCAMP3	4
		UBR4		OTUB1		TAX1BP3				ATP6V1H				RPS25				KRT19			RPS6	4
		DNAJA1		UGDH		XPO1				TCIRG1				RUVBL1				ATP5F1B			TSPAN14	4
		ATP2B4		RAB23		PDPK2P;PDPK1				RAB31				SAA2				DPP4			DIP2B	4
		MICAL1		NAP1L1		PLXNB1				CACNA2D1				SCRIB				SEC24D			PSMA1	4
		AKR7A2		NIBAN2		BUB3				CCT4				SEC13				HSPA1L			CALD1	4
		IQGAP1		P4HB		AHCYL1;AHCYL2				YWHAE				SELENOF				ATP1B3			STXBP1	4
		FTL		TUBB6		PCDH7				ZYX				SELL				CYFIP1			PLIN3	4
		DDX1		EEF2		PICALM;SNAP91				FLNB				SEMA3A				TGFB1I1			FBN1	4
		MYOF		GYG1		PLIN3				MYO1C				SEMA3B				EIF3L			NAPA	4
		PGM1		HMGA1		LPXN				SND1				SEMA5A				RPS3			RAB32	4
		CAP1		AARS1		CUTA				GNS				SERPINA1				TMEM59			MPZL1	4
		RPS3A		PSMB4		FCGR3B				MAP1B				SERPINA3				ATP6V1A			NPTN	4
		DERA		VASN		LILRA3;LILRA6;LILRA4;LILRB2;LILRB3				UBA1				SERPINA6				PZP			FLT1	4
		NONO		LGALS3		VPS26A				LAMC1				SERPINA7				MAP1LC3A;MAP1LC3B;MAP1LC3B2			BST1	4
		C12orf10		HSPE1		ERN1				KRT16				SERPINB8				UBR4			COL4A2	4
		MAT2A		GOLGA7		HSBP1				C1S				SERPINC1				DNAJA1			ITGA1	4
		PPP1R7		H2BC13		MYCBP2				DNAJA1				SERPINE2				ATP2B4			NME1	4
		TTLL12		STRAP		LYPLA1				EIF3E				SERPING1				MICAL1			PAICS	4
		SERPINE2		CALML5		SLC22A3				DSP				SERPINH1				AKR7A2			EXT2	4
		F2		KRT2		ATP6AP2				CYB5R3				SET				IQGAP1			PDIA4	4
		AP2B1		RPL11		FLOT1				PLG				SFRP1				FTL			PSMA3	4
		RAB5C		TMEM47		STC2				ANTXR2				SHBG				DDX1			SPTBN1	4
		RPL5		CD151		AP2A2				RPS13				SLC44A2				MYOF			RTN4	4
		ARHGDIA		PTGES3		CLSTN1				RFTN1				SNRNP200				PGM1			NCL	4
		CPNE2		GDI1		AP2A1				CAND1				SPARC				CAP1			EPHB2	4
		UFL1		SCAMP4		ACTL6A				KRT77				SPON2				RPS3A			VPS37B	4
		CLDN11		HSPA9		CYB5R3				EIF3A				SPP2				DERA			NTM	4
		FLOT2		ACOT7		SOD1				CDCP1				SPTAN1				NONO			HAPLN1	4
		ARMC9		RAB6A		F12				F2				SPTBN1				C12orf10			LAMC1	4
		UAP1		NQO1		PDGFB				SRPX				SRSF1				MAT2A			COL3A1	4
		DDX6		EIF3F		IGHD				STUB1				SSRP1				PPP1R7			GLIPR2	4
		RFTN1		TTYH3		MB				FASN				STAT3				TTLL12			BGN	4
		UGP2		FLNC		OAT				RPL35A				STC1				SERPINE2			EPB41L2	4
		ENG		PSENEN		RPN1				TPM2				STC2				F2			VASN	4
		GFPT2		ATP5F1B		IL6				WNT5A				STK26				AP2B1			RRAS2	4
		VCP		CUTA		COL5A2				TNPO1				STOM				RAB5C			DCN	4
		AIMP2		PYGB		BPGM				CYFIP1				STXBP2				RPL5			RPL19	4
		STAT1		EFHD2		ASNS				TARS1				SULF1				ARHGDIA			SLC1A4	4
		GNAI3		IMPDH2		COL4A2				SLC38A7				SVEP1				CPNE2			IGFBP7	4
		CAPN2		RAB10		CSF1				SEC31A				TAGLN				UFL1			PLOD3	4
		S100A13		AHSA1		LTA4H				PSMC2				TARS1				CLDN11			GGH	4
		RRAS		BAX		IGLC6;IGLC7				FYCO1				TF				FLOT2			IGKC	4
		PRKAA1		STX7		CXCL8				FARP1				TFPI				ARMC9			CP	4
		PPP2R1A		HMGN4		TFPI				EPG5				TGFB1				UAP1			IGHA1	4
		CYB5R2		PSMD2		MTHFD1				IPO7				TGFB2				DDX6			NCSTN	4
		ATP1B1		RNH1		COL11A1				ITGB3				THBS1				RFTN1			B4GAT1	4
		OTUB1		MYOF		IMPDH2				MAP1A				THBS2				UGP2			PARK7	4
		DDX5		NUDC		XRCC6				MYO1B				THBS3				ENG			IST1	4
		ALDH1L1		SLC44A1		GYS1				RRAGC				TIMP2				GFPT2			TPM4	4
		SEPTIN7		CAB39L		CD99				SLC1A4				TLL2				VCP			COL18A1	4
		NSF		PSMD11		LIF				PDIA4				TLN1				AIMP2			LAMA2	4
		LDHA		ARPC1B		CD46				ATIC				TNFAIP6				STAT1			TF	4
		ESD		RAC2		PFKL				TNIP1				TNFRSF11B				GNAI3			WASF2	4
		LDHB		ACTG2		NCL				PALLD				TNFRSF6B				CAPN2			IL1RAP	4
		ADK		HNRNPK		EIF2AK2				PSMC6				TOR1B				S100A13			MMP1	4
		MAP2K2		NONO		RAB3A				COPB2				TPM1				RRAS			CHMP4B	4
		RAB10		VPS28		OGN				ANKFY1				TPM2				PRKAA1			SEC13	4
		ALDH1A1		TGM2		SYT1				AP3B1				TRAP1				PPP2R1A			CD81	4
		MVB12A		RPS18		MDK				CASP14				TSPAN14				CYB5R2			GNB1	4
		HDLBP		COL12A1		COMT				ITGA1				TTR				ATP1B1			MARCKS	4
		ITIH3		PACSIN2		PCMT1				STXBP1				TTYH3				OTUB1			H4C1	4
		EIF2A		SRP9		GART				CXCL6				TUBB2A				DDX5			SLC7A5	4
		RPL18A		GLO1		IGFBP4				KRT85				U2AF2				ALDH1L1			PLTP	4
		SPON2		NCAM1		WARS				F13A1				UGGT1				SEPTIN7			TARS1	4
		RPL26		KRT14		JAK1				CSPG4				VARS1				NSF			APOD	4
		PGD		YARS1		CPT2				DDX21				VASN				LDHA			C4B	4
		AP2M1		CAND1		IGFBP5				TNFAIP3				VCP				ESD			ACTG1	3
		KPNA2		UBE2L3		EDNRA				CALR				VPS35				LDHB			TUBA1B	3
		SOD2		ITGA4		S100A4				MT2A				VPS37B				ADK			PFN1	3
		ASL		RALB		MAPK1;MAPK3				ITGA2B				VPS4B				MAP2K2			GSTO1	3
		XRCC5		APEH		IL1R2				RAB5B				VWA1				RAB10			TUBB2A	3
		ACTN4		CBR1		PSMB6				SEC22B				XRCC5				ALDH1A1			DDX17	3
		LAMP2		PSMC3		SHC1				PPIB				XRCC6				MVB12A			RACK1	3
		RPL24		AP2A1		PRDX5				KRT13				XYLT1				HDLBP			RPS9	3
		NEU1		GNA11		NMT1				EHD4								ITIH3			ACO1	3
		CORO1C		GNAI1		PFN2				TUBB4B								EIF2A			SRM	3
		ECPAS		SERPINH1		CHI3L1				COPA								RPL18A			G6PD	3
		RPL31		COPS4		ATP6V1E1				NAPA								SPON2			VTN	3
		HNRNPU		TARS1		SRP14				DCN								RPL26			PTGFRN	3
		UNC79		SERPINE2		HPCAL1				PIP4P1								PGD			RPS15A	3
		ANXA11		HNRNPC		IL6ST				ARCN1								AP2M1			CTSB	3
		RPLP2		RHEB		EIF2S3 L;EIF2S3				ARPC4								KPNA2			PARP4	3
		RPL6		KIRREL1		STAT1				CSRP1								SOD2			PSMD6	3
		KRT10		CTNND1		RPS27 L;RPS27				TGOLN2								ASL			RPL27A	3
		SEC31A		LAMTOR1		CXCL5				NRP2								XRCC5			KRT1	3
		HYOU1		TPD52L2		PSMC4				IQGAP1								ACTN4			RPL11	3
		COLGALT1		PGAM2		PPIC				AP2B1								LAMP2			PRDX2	3
		STX12		RPS12		QARS				TMEM192								RPL24			RPL13	3
		HNRNPUL2		PDCD6		SLC6A8				EPRS1								NEU1			RPS4X	3
		JUP		BANF1		CXCL12				LEPROT								CORO1C			RPS14	3
		NME2		COPB2		ARCN1				TUBA1C								ECPAS			HSPB1	3
		ILF2		MXRA8		PXN				BRI3								RPL31			APRT	3
		P4HB		CLDND1		CAMP				GYS1								HNRNPU			RPL7A	3
		DNM2		GARS1		SLC26A2				APOC1								UNC79			PGAM1	3
		RAC2		EEF1G		ST13;ST13P4												ANXA11			SEPTIN2	3
		RAP2C		SLC16A1		RPL14												RPLP2			PSMC3	3
		L3HYPDH		TLN1		PLXNA3												RPL6			PSMC1	3
		EGFR		STK24		DYNLT3												KRT10			RPS11	3
		EEF1B2		NRAS		ARFIP1												SEC31A			GSTM3	3
		FAM129B		COL3A1		CTSC												HYOU1			MAMDC2	3
		VPS29		PSMD9		YARS												COLGALT1			RPL14	3
		RAC1		NPEPPS		DRG2												STX12			RPL22	3
		NCKAP1		PSMA4		MFAP4												HNRNPUL2			GANAB	3
		DNAJB4		RAP1B		CDH6												JUP			PSMA6	3
		HSPB6		RPS6		CDH11												NME2			PSMB2	3
		RPL38		PSEN1		SEC13												ILF2			GNA11	3
		KIF5B		GLIPR2		OXCT1												P4HB			GFPT1	3
		CSK		RPLP1		PCBP2;PCBP3												DNM2			UGDH	3
		PRMT5		STX4		EIF3E												RAC2			CCT5	3
		XRCC6		ITGB1		SRP54												RAP2C			PAPSS2	3
		EXOC2		RDX		RAB5B												L3HYPDH			PSMC4	3
		ARF1;ARF3		ZDHHC20		HBD												EGFR			RPL4	3
		LSS		CAPZB		UBE2M												EEF1B2			MAP1B	3
		GOLGA7		BRK1		RPL15												FAM129B			PCBP2	3
		HNRNPM		NID2		RPL37A												VPS29			FTH1	3
		SEC22B		OXSR1		TSPAN5												RAC1			PFKL	3
		CTBP1		FLOT1		RPS15A												NCKAP1			ALDH9A1	3
		F5		GPI		RPS23												DNAJB4			RPL3	3
		LRP10		CCT5		SNRPE												HSPB6			EIF3F	3
		MCM2		RAB8A		PSMC6												RPL38			MDH2	3
		PSMA2		EIF2S3B		PPP2CB												KIF5B			PSMD7	3
		LARS		CHMP6		RHOB												CSK			SERPINC1	3
		FMNL3		SYPL1		RPS6												PRMT5			KRT9	3
		SRP72		NPTN		DYNLT1												XRCC6			RPS13	3
		DPYS		UCHL3		RPS21												EXOC2			SEC23A	3
		PLOD2		MAT2A		PAFAH1B2												ARF1;ARF3			PABPC1	3
		GALK1		HSPA4		LCN2												LSS			USO1	3
		UBL5		HNRNPD		RPL19												GOLGA7			ASNS	3
		TMEM200A		SLC9A1		SRSF3;SRSF7												HNRNPM			CS	3
		LRRC59		RHOG		AKAP12												SEC22B			KRT2	3
		COL1A2		GIPC1		PLP2												CTBP1			CTPS1	3
		ANTXR2		HNRNPA1		CALD1												F5			PSMD11	3
		SRSF7		ANTXR2		GFPT1												LRP10			CTSD	3
		PSMB1		PVR		PSME1												MCM2			COPB1	3
		RAB3B		PSMD13		C1QBP												PSMA2			PDCD6	3
		CALR		SRI		AP1B1												LARS			RPLP0	3
		TNS1		MMP2		SCRN1												FMNL3			KRT19	3
		DPYSL3		IGFBP7		BPTF												SRP72			DDX1	3
		PSMA7		EIF4H		FSTL1												DPYS			RPS3A	3
		HLA-A		PSMB3		LMAN2												PLOD2			PPP1R7	3
		GNE		RRAS		MYO1E												GALK1			F2	3
		SLC25A3		UBE2N		GPS1												UBL5			RPL5	3
		TOLLIP		SLC5A6		G3BP1												TMEM200A			ARHGDIA	3
		CNOT1		AKR1A1		EIF3I												LRRC59			UAP1	3
		PRSS23		NARS1		SLC39A6												COL1A2			RFTN1	3
		VCL		PLEC		RAB22A;RAB31												ANTXR2			STAT1	3
		GYS1		GSTM4		RAB32												SRSF7			CAPN2	3
		PLXNB2		PLIN3		MOGS												PSMB1			S100A13	3
		MANBA		ESD		APOF												RAB3B			OTUB1	3
		CAND1		SLC5A3		DAG1												CALR			SEPTIN7	3
		RTCB		SLC39A6		DCTN1												TNS1			ESD	3
		PEBP1		CTNNB1		GALE												DPYSL3			RAB10	3
		SCYL1		CD46		LRRC32												PSMA7			MVB12A	3
		POSTN		LAMC1		DIP2A;DIP2C												HLA-A			HDLBP	3
		EIF3B		CTHRC1		GRM7												GNE			AP2M1	3
		PRMT1		NUDT5		LASP1												SLC25A3			XRCC5	3
		ABCE1		HPRT1		GPNMB												TOLLIP			RPL24	3
		MAPK1		PFDN5		PSMD6												CNOT1			RPLP2	3
		CTNNA1		ATP6V0D1		FAM175B												PRSS23			RPL6	3
		IGF2BP3		SLC12A2		RAB35												VCL			KRT10	3
		ACAT2		PAFAH1B1		LLGL1												GYS1			SEC31A	3
		ITGA4		CNP		TCEB2												PLXNB2			HYOU1	3
		HSPD1		PDCD10		SEC23A												MANBA			ILF2	3
		LYPLA1		VAT1L		NPTX1												CAND1			P4HB	3
		TALDO1		EHD2		NEDD8												RTCB			RAC2	3
		EEF1D		CPPED1		UAP1												PEBP1			EGFR	3
		TNPO1		WDR77		CDC37												SCYL1			NCKAP1	3
		BLVRA		TCP1		TSGA10IP												POSTN			HSPB6	3
		ARL8B		PPP1R12A		FBLN7												EIF3B			KIF5B	3
		RP2		BAG2		CDK5RAP2;PDE4DIP												PRMT1			GOLGA7	3
		PRKAR2A		MTHFD1		BROX												ABCE1			SEC22B	3
		HSP90AB2P		NAPA		TMEM198												MAPK1			F5	3
		ASCC3		ATP2B4		CYB5R2												CTNNA1			PSMA7	3
		CMPK1		CPNE3		WDR82												IGF2BP3			PRSS23	3
		IGF2BP1		PDCD1LG2		QSOX2												ACAT2			POSTN	3
		ITGB5		SLC2A1		ANKRD13D;ANKRD13A												ITGA4			EIF3B	3
		HSPH1		SLC1A4		LHFPL2												HSPD1			ABCE1	3
		TARS		DSG2		GPR126												LYPLA1			TNPO1	3
		NARS		ALPL		RIMS3;RIMS1												TALDO1			ITGB5	3
		CCN1		PSMB2		SERINC5												EEF1D			CCN1	3
		HSPA4		IDI1		TMEM200A												TNPO1			ILK	3
		ILK		TWF2		PPFIBP1												BLVRA			UBA6	3
		PPP1CB		VPS35		NME9												ARL8B			FAH	3
		UBA6		PSMD7		ZGRF1												RP2			RPL27	3
		COL12A1		CANX		MYO18B												PRKAR2A			CAPNS1	3
		PGRMC1		SLC9A3R1		GPR112												HSP90AB2P			GYG1	3
		ARCN1		SERPINE1		COLGALT1												ASCC3			NPC1	3
		EIF3E		CAPN2		TXNDC5												CMPK1			BCAT1	3
		FAH		SLC2A3		SERBP1												IGF2BP1			KRT14	3
		NAA10		PITPNA		MYO3A												ITGB5			ARL3	3
		HSP90B1		SLC16A2		NEK7												HSPH1			PARVA	3
		MAP1A		CACNA2D1		FNIP1												TARS			RPL10A	3
		ACTR3		CNRIP1		GIPC2												NARS			DDR2	3
		ACTR2		RPL31		BRK1												CCN1			CDH2	3
		RPL27		ATIC		PHLDA1												HSPA4			CUTA	3
		ALDOA		MFGE8		PALLD												ILK			PSMB3	3
		CAPNS1		MYL12A		PSMF1												PPP1CB			XPO1	3
		RAB6A;RAB6B		PSMD4		TFG												UBA6			CAPN1	3
		CLU		HP		DDX17												COL12A1			GLB1	3
		ITPA		RAB5B		NINJ1												PGRMC1			PSMD14	3
		IGF2BP2		ILK		LRRC59												ARCN1			SERPINF1	3
		CTNNB1		ARL1		PERP												EIF3E			RNPEP	3
		CRYZ		PPP1R7		FUBP3												FAH			LUM	3
		FLOT1		PSMD6		ITCH;WWP1												NAA10			PSMD13	3
		GYG1		KIF5B		KIRREL												HSP90B1			PSMB5	3
		PCOLCE		KRT9		APOLD1												MAP1A			USP5	3
		PAPSS1		UAP1		FRMD6												ACTR3			NAP1L1	3
		VPS4A		MVB12A		PANX1												ACTR2			EIF3D	3
		NPC1		SSBP1		ERBB2IP												RPL27			ZDHHC5	3
		QARS		NACA		HAPLN3												ALDOA			RAB18	3
		RPS10		GNPDA1		PEBP4												CAPNS1			FARSA	3
		KARS		SLC1A3		S1PR3												RAB6A;RAB6B			DCBLD2	3
		BCAT1		EIF3E		OSMR												CLU			FAT1	3
		CAMK2D		DCTN2		NAP1 L4												ITPA			SNRNP200	3
		DHX15		TNPO1		ACO2												IGF2BP2			GART	3
		SKIV2L		VPS37C		SLC29A1												CTNNB1			NUTF2	3
		SYPL1		EIF2S1		MXRA8												CRYZ			PAFAH1B1	3
		KRT14		SKP1		ERP44												FLOT1			STUB1	3
		SUPT16H		RPL13AP3		CCM2												GYG1			SNAP23	3
		EIF4A2		DYNC1H1		PDCD10												PCOLCE			ACOT7	3
		TKT		PPP3CB		NTMT1												PAPSS1			SRSF1	3
		IGHG1		LRRFIP1		CHMP4A												VPS4A			RPL15	3
		EIF4G2		EFNB1		CADM1												NPC1			CASK	3
		ARHGEF2		SEPTIN11		CDHR2												QARS			CTNNA2	3
		DNM1L		ARPC3		FAM126A												RPS10			MACF1	3
		SNX17		PTGFRN		TBC1D2												KARS			DBN1	3
		ARL3		JPT2		ZDHHC5												BCAT1			PDXK	3
		PARVA		PLSCR3		NAA50												CAMK2D			FKBP10	3
		COPE		TNFSF4		CDH23												DHX15			YES1	3
		MCM7		RAB5A		BOLA2												SKIV2L			ARPC5	3
		PRNP		HSPH1		RNPEP												SYPL1			VASP	3
		PARP1		DNASE1L1		SMURF2												KRT14			ADAMTSL1	3
		TUBG1;TUBG2		C1QBP		C12orf10												SUPT16H			CD109	3
		RPL10A		CTSD		SCPEP1												EIF4A2			NIT2	3
		DDR2		EIF4E		CDHR5												TKT			FGA	3
		RER1		APRT		TNS1												IGHG1			ARF6	3
		CDH2		CALD1		OTOF												EIF4G2			AP3B1	3
		FGG		PPP2R1A		STARD7												ARHGEF2			MTAP	3
		CYB5R3		RP2		PDGFC												DNM1L			PA2G4	3
		LOX		PLOD1		FARSB												SNX17			TIMP3	3
		CDK4		TPP2		OLA1												ARL3			RAB23	3
		UBE2M		CFL2		CBLN4												PARVA			CSE1L	3
		WDR77		HEBP1		FAM49B												COPE			AP2A2	3
		HSPA9		COPG1		FANCI												MCM7			LAP3	3
		ITGA5		GNA13		BABAM1												PRNP			TOM1	3
		CUTA		PROCR		CMTM6												PARP1			HAS2	3
		PSMB3		RPL7A		TOR4A												TUBG1;TUBG2			GMPPA	3
		C4A		GLOD4		PSD3												RPL10A			CCDC80	3
		ASNA1		SPTBN1		CD274												DDR2			PLD3	3
		GSTM2		CALHM5		MPP6												RER1			RNH1	3
		APOE		PRSS3P2		EXTL2												CDH2			GNA13	3
		JAK1		DBN1		GRHPR												FGG			GPC1	3
		SRI		PSMG4		DNAJB9												CYB5R3			NOTCH2	3
		ISYNA1		COPA		SEPTIN9												LOX			APOH	3
		HP1BP3		AGRN		NUDT5												CDK4			RSU1	3
		APOB		SLC6A8		SNX6												UBE2M			CAVIN1	3
		KCTD11		MAT2B		PSMD13												WDR77			TXNRD1	3
		CHP1		MTAP		PA2G4												HSPA9			GALNT2	3
		CAB39		STUB1		TNN												ITGA5			EIF2S1	3
		TRIM28		EIF3L		CLEC11A												CUTA			ARPC1A	3
		RPS24		SEC22B		RUVBL1												PSMB3			GBE1	3
		XPO1		TSN		FARSA												C4A			SCRIB	3
		RNF213		CARS1		DRG1												ASNA1			HSPA6	3
		P3H3		PA2G4		VPS9D1												GSTM2			HUWE1	3
		CAPN1		PTK7		SH3GLB1												APOE			UBE2N	3
		PSMA5		ADD1		REXO2												JAK1			PSMB4	3
		SNRPG;SNRPGP15		H1-5		ATG4B												SRI			SLC7A1	3
		PGM3		ARPC2		PCDHGB1;PCDHGB5;PCDHGB4;PCDHGB3;PCDHGB7;PCDHGB6;PCDHGA1;PCDHGA5;PCDHGB2;PCDHGA2;PCDHGA3;PCDHGA6;PCDHGA7;PCDHGA8;PCDHGA9;PCDHGA12;PCDHGC3;PCDHGA11;PCDHGA10;PCDHGC4;PCDHGC5;PCDHGA4												ISYNA1			TSPAN4	3
		ADAM10		PDIA6		LIPG												HP1BP3			PFAS	3
		GLB1		NTM		PSAT1												APOB			CLMP	3
		PAPPA		EMILIN1		F11R												KCTD11			FERMT2	3
		PSMD14		RHOB		FBN2												CHP1			RAB2A	3
		SERPINF1		PSMC2		COL6A3												CAB39			DNASE1L1	3
		MYADM		HLA-B		FN1												TRIM28			STX4	3
		DCTN1		PCBP1		COL12A1												RPS24			ARL6IP5	3
		CAPN5		ELAVL1		HSPG2												XPO1			LDLR	3
		PSMD8		UBL3		ANPEP												RNF213			ACSL4	3
		RPL21		SLC7A2		FLNA												P3H3			PPFIBP1	3
		RNPEP		MYO1C		COL6A1												CAPN1			ABCC1	3
		ERGIC1		KPNA3		PTGFRN												PSMA5			ADH5	3
		AKR1B1		SERPINB6		APOB												SNRPG;SNRPGP15			S100A4	3
		HLA-C		HNRNPU		ANXA2; ANXA2P2												PGM3			CD151	3
		AKR1B10		ST13P4		ANXA6												ADAM10			RASA3	3
		SCARB2		ARL6IP5		MSN												GLB1			SEPTIN9	3
		PBRM1		LIMS1		CLTC												PAPPA			PLXNA1	3
		CPNE1		ITGA1		TGFBI												PSMD14			RPL17	3
		LUM		SLC38A5		VIM												SERPINF1			EIF4G1	3
		IDI1		QSOX1		COL6A2												MYADM			NMT1	3
		TAGLN		DAD1		PKM												DCTN1			DCTN2	3
		CLNS1A		PTPA		EDIL3												CAPN5			RPN1	3
		GCLM		FERMT2		ITGAV												PSMD8			CDH11	3
		ELOB		RSU1		FAP												RPL21			S100A16	3
		RECQL		PDLIM5		PDCD6IP												RNPEP			PDLIM5	3
		PSMD13		PSMD3		ITGA2												ERGIC1			CANX	3
		UPF1		EIF6		ITGB1												AKR1B1			HNRNPA1	3
		MAP4K4		CSTA		NT5E												HLA-C			SRP54	3
		HIST1H1B		PPFIBP1		ATP2B4												AKR1B10			F13A1	3
		CSRP1		XRCC6		ACTG1												SCARB2			AP1B1	3
		PSMB5		LTA4H		HSPA8												PBRM1			PSAT1	3
		USP5		GJA1		ACTN1												CPNE1			STRAP	3
		GNG12		IMPA1		EEF2												LUM			ROCK2	3
		NAP1L1		AP2M1		MFGE8												IDI1			CFL2	3
		ATG7		TMEM192		ANXA1												TAGLN			KRAS	3
		EIF3D		RPL19		ANXA5												CLNS1A			SMURF2	3
		MRC2		PSMA2		NRP1												GCLM			HMGA2	3
		P3H1		AP2B1		GNAI2												ELOB			NAMPT	3
		EXT1		TNFRSF10B		ATP1A1												RECQL			B2M	3
		ARHGAP17		STARD3NL		ITGA5												PSMD13			ALCAM	3
		VPS45		DDT		LRP1												UPF1			TPP2	3
		RPL10		NPM1		MVP												MAP4K4			RAB35	3
		SEPTIN11		ZYX		TLN1												HIST1H1B			MIF	3
		QTRT1		PDCD5		LAMC1												CSRP1			TUFM	3
		SLC16A3		DPYSL3		MYH9												PSMB5			PNP	3
		FLII		LIN7A		GDI2												USP5			SPP2	3
		PSMD12		CPNE2		TUBB4B; TUBB4A												GNG12			KLC1	3
		ZDHHC5		PSMA1		LAMA4												NAP1L1			CD47	3
		RAB11B		AHSG		CD109												ATG7			GIPC1	3
		RAB18		PITPNB		MYO1C												EIF3D			GBA	3
		FARSA		EGFR		TUBA1B; TUBA4A												MRC2			PSMA4	3
		UMPS		RAB8B		LGALS3BP												P3H1			MPST	3
		DCBLD2		CRKL		PTK7												EXT1			CCM2	3
		HNRNPA0		PYGL		AGRN												ARHGAP17			DOCK10	3
		PDIA6		TOM1		LDHA												VPS45			RRAGC	3
		FAT1		IPO7		ALDOA												RPL10			RBP4	3
		SNRNP200		PLXNB2		GAPDH												SEPTIN11			GNAQ	3
		GART		SLC52A2		SERPINE1												QTRT1			CKAP4	3
		NUTF2		UBTD2		HLA-A												SLC16A3			LAMB1	3
		IDH1		HMGCS1		DPP4												FLII			ABI1	3
		LMAN1		IPO5		CTNNA1												PSMD12			RAB8A	3
		SLC39A14		RAB34		YWHAE												ZDHHC5			LMNA	3
		PAFAH1B1		RAD23B		AHNAK												RAB11B			EHD3	3
		RALA		AHCY		PXDN												RAB18			TCIRG1	3
		WNT5B		MRGPRF		EHD1												FARSA			ACP2	3
		BAX		XRCC5		COL1A2												UMPS			BUB3	3
		STUB1		USP5		HSP90AB1												DCBLD2			RALB	3
		FAU		TAOK3		TPI1												HNRNPA0			GNAI1	3
		EIF2AK2		MT1M		NID2												PDIA6			RAB21	3
		GRB7		PSMC5		COL1A1												FAT1			GLG1	3
		ITGA11		TWF1		ENO1												SNRNP200			RDX	3
		AP2S1		FLOT2		GNB1												GART			G3BP1	3
		OLFML3		KRT18		TAGLN												NUTF2			FRMD6	3
		SNAP23		SARS1		ALCAM												IDH1			ENPP1	3
		ACOT7		SF3B3		HAS2												LMAN1			SRC	3
		PCDHGC3		SERPINB8		EHD2												SLC39A14			MAN2A1	3
		MROH1		SLC8A1		FARP1												PAFAH1B1			PTPRA	3
		USP9X		CASP14		CP												RALA			STXBP3	3
		WASHC4		PPP2R2A		PGK1												WNT5B			CDC42BPA	3
		FRYL		NID1		COL15A1												BAX			STAM	3
		SRSF1		PCMT1		IQGAP1												STUB1			WNT5A	3
		SMAD3		NRP2		YWHAZ												FAU			RPS12	3
		RPL15		IARS1		EPB41L2												EIF2AK2			GMPPB	3
		RELA		VDAC1		EGFR												GRB7			ILF3	3
		DNM3		PLCD1		HP												ITGA11			PDGFRB	3
		TRNT1		PRDX3		LDHB												AP2S1			MCAM	3
		ARPC3		PLSCR4		SLC3A2												OLFML3			CHST14	3
		ETF1		SAR1B		MME												SNAP23			CTTN	3
		RPS19		H1-10		ANXA4												ACOT7			PPA1	3
		YARS		HARS1		CD44												PCDHGC3			ANO6	3
		CASK		PFDN6		GJA1												MROH1			IL6ST	3
		VPS33A		COPS8		ITGA3												USP9X			CNDP2	3
		NACA;NACA4P		EIF3B		ANXA11												WASHC4			TMEM106B	3
		EIF5A		ATP5F1A		VCP												FRYL			COPS4	3
		PUS1		LRP1		EEF1A1P5; EEF1A1												SRSF1			MYO6	3
		CTNNA2		TENM4		PRDX1												SMAD3			DLG1	3
		SNTB2		RPS15A		SLC1A5												RPL15			TMEM192	3
		CCAR2		CNDP2		ANGPTL4												RELA			RRBP1	3
		MACF1		CMTM6		CDCP1												DNM3			UBE2L3	3
		AGRN		EPRS1		MYOF												TRNT1			LASP1	3
		CDCP1		STAM2		SDCBP												ARPC3			IDH2	3
		DBN1		SNX2		ADAM10												ETF1			KRT5	3
		PRPSAP2		CAPN1		ACTN4												RPS19			GNS	3
		FBLN1		ARF5		ITGB3												YARS			NAGLU	3
		PDXK		DLG2		CKM												CASK			PTGR1	3
		AK1		DDX39B		HSPA5												VPS33A			LAMA4	3
		MYLK2;MYLK3;MYLK4		VTA1		STOM												NACA;NACA4P			PANX1	3
		H2AFV;H2AFZ		VPS26A		CTNNB1												EIF5A			CD276	3
		MVD		MEAK7		MMP14												PUS1			FUCA2	3
		FKBP10		QDPR		VAT1												CTNNA2			RPL35A	3
		ALDH3A2		FMNL2		EMILIN1												SNTB2			ECE1	3
		EIF5B		TRIM23		SLC16A3												CCAR2			MYO10	3
		SNRNP70		APOC3		RECK												MACF1			RHOG	3
		AHCYL1		PATJ		A1BG												AGRN			TNFRSF10B	3
		YES1		TIMP2		P4HB												CDCP1			STX7	3
		FEN1		PNP		LGALS1												DBN1			UGGT1	3
		ARPC5		CSPG4		PDGFRB												PRPSAP2			CD63	3
		LLGL1		UBE2K		NME1												FBLN1			S100A10	3
		MEAK7		PANX1		CFL1												PDXK			NCAM2	3
		RABGGTA		KRT5		YWHAQ												AK1			SHMT2	3
		HNRNPH1		SHMT2		YWHAB												MYLK2;MYLK3;MYLK4			PDCD10	3
		PSMD5		SERPINB3		BSG												H2AFV;H2AFZ			NID1	3
		DNAJB1		CYRIB		FASN												MVD			BROX	3
		VASP		FAM3C		RAB7A												FKBP10			SERPINA7	3
		PFKM		GBE1		CACNA2D1												ALDH3A2			PROCR	3
		ELP3		ITGB5		GNB2												EIF5B			RAB13	3
		ALDOB		MAPRE1		PPIA												SNRNP70			BPGM	3
		ADAMTSL1		KRT6B		PFKP												AHCYL1			PTGES3	3
		FGB		LAP3		FLNC												YES1			ALDOC	3
		THRAP3		ATRIP		MOXD1												FEN1			LRIG1	3
		RPS6KA3		PLD3		EHD4												ARPC5			SRPX	3
		CD109		SCAMP3		CLIC1												LLGL1			CNP	3
		NIT2		VPS4A		PLXNB2												MEAK7			PVR	3
		EFTUD2		FRMD6		WDR1												RABGGTA			CPN1	3
		ITGB3		DIP2B		C2												HNRNPH1			MRGPRF	3
		FGA		RPL12		GPI												PSMD5			CDC42BPB	3
		UBE3C		PLPP3		ITGA4												DNAJB1			PLG	3
		TARDBP		CAPRIN1		ENG												VASP			RAB34	3
		HNRNPR		IGSF8		ITGB5												PFKM			LGALS3	3
		IPO7		ETF1		VCL												ELP3			STIP1	3
		MCM3		DTD1		COL5A1												ALDOB			CD46	3
		EMG1		PCBP2		RPS3												ADAMTSL1			APOA4	3
		COG5		EIF3H		CD82												FGB			LRG1	3
		BZW2		UBQLN2		MARCKS												THRAP3			GDF15	3
		ICAM1		CCM2		GNA11												RPS6KA3			GLO1	3
		PRKACB		RPL5		S100A11												CD109			TXN	3
		MPG		SLC44A2		THBS2												NIT2			ADAM9	3
		MOGS		TRIM28		SLC1A4												EFTUD2			NEO1	3
		ARF6		SPTAN1		MYL6												ITGB3			ATP6V0A1	3
		SLC25A6		EIF3M		YWHAG												FGA			B4GALT1	3
		IPO5		EPHB2		RPS8												UBE3C			STAM2	3
		SLC7A11		PFDN4		RAN												TARDBP			CPB2	3
		ARHGAP1		PDIA4		GNAS												HNRNPR			TOR1B	3
		ALDH16A1		CNN3		BASP1												IPO7			TSPAN9	3
		AP3B1		CEMIP2		CAP1												MCM3			QDPR	3
		ITM2B		HAPLN1		PLAUR												EMG1			TENM3	3
		CNN2		SEC11A		TPBG												COG5			EXTL2	3
		HSPE1		ME1		FSCN1												BZW2			TFG	3
		MTAP		ARL15		EPB41 L3												ICAM1			A1BG	3
		PA2G4		PDLIM7		GPC6												PRKACB			TRHDE	3
		PDLIM7		STAM		CTNND1												MPG			ACO2	3
		TIMP3		STXBP3		PDCD6												MOGS			HGFAC	3
		RAB23		CRYZ		TF												ARF6			BRK1	3
		CSE1L		SRP14		FTH1												SLC25A6			TNC	3
		PPP3CA		AIMP1		THY1												IPO5			SERPINA3	3
		SERPINH1		RO60		SERPINA7												SLC7A11			SRP14	3
		AP2A2		LMNB1		S100A6												ARHGAP1			SLC9A1	3
		SVIL		RPL15		TUBB												ALDH16A1			BCAM	3
		RPL8		JAM3		HSP90AA1												AP3B1			IGF2R	3
		BAG6		USO1		MMP2												ITM2B			RPL30	3
		SSRP1		ACTR3		GSTP1												CNN2			CAV1	3
		MEMO1		DCD		UBA52;RPS27A;UBB												HSPE1			FBN2	3
		MTOR		BAG3		UBC												MTAP			LTA4H	3
		LGALS1		COPS2		TXN												PA2G4			PCMT1	3
		TSTA3		TRAPPC2L		PEPD												PDLIM7			EIF3K	3
		LAP3		EPB41L3		RNH1												TIMP3			SERPING1	3
		XPO7		HSPD1		VCAN												RAB23			SLC7A2	3
		TOM1		LCN1		F3												CSE1L			AKAP12	3
		TTC38		C1S		PLS3												PPP3CA			PSD3	3
		DCTN3		PSMD12		CD59												SERPINH1			CD82	3
		HAS2		PSMA6		ARF4												AP2A2			ITIH1	3
		PHB2		MAP4		PGAM1												SVIL			CHMP4A	3
		GMPPA		HSPG2		EPHA2												RPL8			VPS28	3
		FDPS		CYFIP1		SLC7A1												BAG6			TTR	3
		RRM1		GFPT1		TIMP3												SSRP1			RAD23B	3
		SHMT1		TRMT112		COL18A1												MEMO1			CLSTN1	3
		FAM3C		USP14		WNT5A												MTOR			TXNDC17	3
		ARPC1B		TUFM		SERPINH1												LGALS1			CHI3L1	3
		PDGFC		SIRPA		ACLY												TSTA3			COL5A1	3
		CCDC80		RAB31		ATP1B3												LAP3			DAG1	3
		EIF3I		SLC25A5		CDH13												XPO7			MXRA8	3
		HNRNPA3		DUSP3		CD81												TOM1			ATRN	3
		RAB5B		ALDH9A1		CDC42												TTC38			PPP1R12A	3
		ALDH8A1		ATP6V1F		DSTN												DCTN3			RAB31	3
		PTPRK		LSM6		RHOA;RHOC												HAS2			TPM3	3
		NAA15		FH		GNB2 L1												PHB2			RANGAP1	3
		PLD3		TOLLIP		TPM4												GMPPA			F11R	3
		GSK3B		RPL18		HBA1												FDPS			CNN3	3
		HSPA12A		PSMC6		GSTO1												RRM1			STC1	3
		HSPA5		GLUD1		SLC7A5												SHMT1			EIF2S2	3
		ATP6V0D1		SEPTIN9		PLOD1												FAM3C			LPAR1	3
		SUB1		COPS5		SLC44A2												ARPC1B			SERPIND1	3
		NPR2		APOD		SLC44A1												PDGFC			PACSIN2	3
		RNH1		PPA1		HTRA1												CCDC80			BMP1	3
		HGD		ULBP1		MYADM												EIF3I			HEBP1	3
		NRP2		PRSS23		TUBB6												HNRNPA3			RND3	3
		GNA13		HAS2		RTN4												RAB5B			STXBP2	3
		ANXA4		CHMP4A		GNG12												ALDH8A1			SH3BGRL	3
		SNRNP40		NMT1		SLC39A10												PTPRK			VPS26A	3
		TUBGCP2		GLRX3		CORO1C												NAA15			KTN1	3
		RRP12		PMM2		LOXL2												PLD3			AFM	3
		TG		NAP1L4		SLC4A7												GSK3B			PLXNA2	3
		FAM98A		HSPB6		TSPAN4												HSPA12A			C1QBP	3
		ATP2B1		C20orf27		HGS												HSPA5			SLC9A3R1	3
		GPC1		NCKAP1		ACSL4												ATP6V0D1			GDI1	3
		HSPA2		SPARC		SEMA7A												SUB1			FSTL1	3
		ACOX3		MDH2		FLNB												NPR2			ROBO1	3
		DOCK5		PABPN1		ATRN												RNH1			KLKB1	3
		GMPS		COMMD3		MPZL1												HGD			AHSG	3
		NOTCH2		MAP4K4		C3												NRP2			TFPI	3
		RAB14		PSMD5		APOE												GNA13			CD99	3
		SEC24B		STXBP1		APOH												ANXA4			CD14	3
		APOH		ERLIN2		RBP4												SNRNP40			FAS	3
		UFM1		STX12		AHSG												TUBGCP2			C1RL	3
		EXOC6B		TMED5		HPX												RRP12			PGLYRP2	3
		CEMIP2		NCSTN		PYGL												TG			ADAM19	3
		RSU1		RAB18		SERPINE2												FAM98A			IGHG2	3
		DDX49		EIF2S2		LPA												ATP2B1			ABI3BP	3
		IMPDH2		DARS1		RALA												GPC1			PLXDC2	3
		SRPRA		RBM39		LAMP1												HSPA2			OXCT1	3
		ENAH		CTSA		AKR1B1												ACOX3			EEF1A1	3
		DNAH6		TP53I3		LGALS3												DOCK5			TIMP1	3
		NTPCR		DNAJB1		ANXA7												GMPS			FABP5	3
		WASHC5		SCAMP2		CD9												NOTCH2			SLC29A1	3
		C9		CNN2		ENPP1												RAB14			INS	3
		CAVIN1		MAN2A1		PRDX6												SEC24B			GARS1	3
		TXNRD1		CDCP1		PPP2R1A												APOH			SLC16A1	3
		PGLS		DNM1		GDI1												UFM1			CTHRC1	3
		GALNT2		PRMT1		TAGLN2												EXOC6B			ALPL	3
		MYO1E		DDR2		NNMT												CEMIP2			NACA	3
		CHPF		YKT6		RPS9												RSU1			EPRS1	3
		EIF2S1		MAP1B		TFPI2												DDX49			APOC3	3
		SPARC		CUL2		CD151												IMPDH2			TIMP2	3
		PALLD		LYZ		ITGA1												SRPRA			TPM2	3
		STON2		PGM1		EIF4A1												ENAH			CD55	3
		RAB3GAP2		MAPK1		RAB2A;RAB2B												DNAH6			HBB	3
		ARPC1A		SND1		B2M												NTPCR			TPM1	3
		GPR176		ABCE1		AP2B1												WASHC5			SERPINA1	3
		GMPR		PABPC1		NOTCH2												C9			APOC1	3
		MAP3K20		HLA-C		YWHAH												CAVIN1			HBD	3
		PRDX5		CLMP		BST1												TXNRD1			GNB2	3
		BHMT		CAP2		KPNB1												PGLS			IGHG3	3
		GBE1		SEC23A		CYFIP1												GALNT2			GC	3
		HNRNPA2B1		AKAP12		TSG101												MYO1E			ACTB	3
		PRPF19		TAOK1		RAB1B;RAB1C												CHPF			CXCL6	3
		SCRIB		ILF2		WNT5B												EIF2S1			ACTBL2	2
		KRT8		LARS1		PLSCR3												SPARC			HIST1H4A	2
		PHKA2		SUGT1		MRC2												PALLD			HTRA1	2
		GAS6		PRKAB1		NCKAP1												STON2			ACTA2;ACTG2	2
		PEF1		HEBP2		CAB39												RAB3GAP2			LTF	2
		G3BP2		POLR2J3		CLIC4												ARPC1A			DDX3X	2
		STAT2		PLXNA2		STXBP3												GPR176			RPL23	2
		IGHM		NTSR1		QSOX1												GMPR			IARS	2
		KHSRP		LSM8		TNFRSF10B												MAP3K20			HNRNPK	2
		HEG1		GLTP		PSMA7;PSMA8												PRDX5			NQO1	2
		HADHA		CDC37		ARPC1B												BHMT			GARS	2
		ALDH7A1		OLFML3		TSPAN6												GBE1			RPS5	2
		HSPA6		CSE1L		CPNE3												HNRNPA2B1			PSMD3	2
		THBS2		PTPRA		PNP												PRPF19			NAGK	2
		HUWE1		BOLA2		C1R												SCRIB			MARS	2
		UBE2N		COPB1		F10												KRT8			FARSB	2
		INPP4A		CAMK2D		PLAU												PHKA2			RPL28	2
		PSMB4		TCIRG1		KNG1												GAS6			COPG1	2
		AEBP1		ANO6		COL3A1												PEF1			SARS	2
		CA12		PGM2		TFRC												G3BP2			RPS7	2
		SLC7A1		ERLIN1		VTN												STAT2			ASS1	2
		AP1G1		GGH		HSPB1												IGHM			TMED10	2
		MOV10		BLVRB		RPLP2												KHSRP			DHX9	2
		GSN		GSS		KRT18												HEG1			RARS	2
		TBCD		H1-4		LAMB1												HADHA			PRKDC	2
		RPL32		BLOC1S2		GNAI3												ALDH7A1			CAD	2
		TSPAN4		GALM		RPSA												HSPA6			TPBG	2
		PFAS		LAMB1		TPM1												THBS2			PSMD1	2
		RPN2		ATG3		RRAS												HUWE1			ACTR1A	2
		TTC37		STX2		SLC2A1												UBE2N			SH3BGRL3	2
		MON2		SLK		G6PD												INPP4A			RPLP1	2
		CLMP		EIF3K		LCP1												PSMB4			KATNAL2	2
		ACOT1		TPM3		MIF												AEBP1			OXSR1	2
		GPI		TOM1L1		NID1												CA12			HEXB	2
		ANKRD30A		ECE1		HSP90B1												SLC7A1			PAFAH1B2	2
		DHX29		CTPS1		PVR												AP1G1			EIF4A3	2
		EIF2D		EIF3C		RAC2;RAC3												MOV10			RUVBL2	2
		FERMT2		FKBP10		EZR												GSN			OLA1	2
		RAB22A		VTI1B		RPS2												TBCD			CAPZA2	2
		RAB2A		SCARB2		CBR1												RPL32			MATR3	2
		RIN1		GALK1		RPL7												TSPAN4			ALDH1A3	2
		ARHGEF1		CASK		PSMB1												PFAS			ATP5F1B	2
		GNL1		DAB2		CSRP1												RPN2			HSPA1L	2
		UBE2D2;UBE2D3		XPOT		TGM2												TTC37			TGFB1I1	2
		UBE2V1		ITGA6		UBA1												MON2			EIF3L	2
		ITGA6		BROX		GPX3												CLMP			ATP6V1A	2
		MTR		RTN4		NME2;NME2P1												ACOT1			PZP	2
		TUBB4A		TRIP10		PPIB												GPI			UBR4	2
		DNASE1L1		UEVLD		AZGP1												ANKRD30A			DNAJA1	2
		UBXN1		BCAM		PSMA3												DHX29			NONO	2
		PSMB6		CYB5B		PSMA4												EIF2D			C12orf10	2
		DOCK7		CAVIN1		CALR												FERMT2			MAT2A	2
		STX4		NAMPT		PSMB5												RAB22A			TTLL12	2
		ARL6IP5		UBA5		TKT												RAB2A			CPNE2	2
		LDLR		PSMD1		PDIA3												RIN1			CLDN11	2
		NSDHL		RRBP1		SRI												ARHGEF1			GFPT2	2
		POR		ITGB3		GPC1												GNL1			CYB5R2	2
		RPL9		XPO1		FBN1												UBE2D2;UBE2D3			ATP1B1	2
		COASY		SH3GL1		MDH1												UBE2V1			DDX5	2
		ACSL4		ACSL4		GARS												ITGA6			NSF	2
		SQSTM1		RETREG1		AFM												MTR			ADK	2
		GSDME		ZDHHC5		RPL27A												TUBB4A			ALDH1A1	2
		YIPF5		SLC14A1		CAPZB												DNASE1L1			SOD2	2
		PPFIBP1		DCTN1		IDH2												UBXN1			ECPAS	2
		BDH2		LIN7C		CD97												PSMB6			RPL31	2
		FAM120A		PARVA		CCT3												DOCK7			HNRNPU	2
		SLC2A14;SLC2A3		SNF8		GNAQ												STX4			COLGALT1	2
		ABCC1		ARHGAP18		CCT8												ARL6IP5			NME2	2
		DDAH2		NPC1		CAPZA1												LDLR			RAP2C	2
		AGL		TXNRD1		IST1												NSDHL			L3HYPDH	2
		SMU1		TXNIP		EMP3												POR			EEF1B2	2
		TIA1		PDGFRA		PSMA6												RPL9			FAM129B	2
		MVK		HEG1		S100A10												COASY			DNAJB4	2
		DDB1		RRAGC		ACTR3												ACSL4			PRMT5	2
		P4HA2		VANGL1		ACTR2												SQSTM1			ARF1;ARF3	2
		AMPD2		CDH11		RAP1B												GSDME			LSS	2
		ATG3		VASP		RPS3A												YIPF5			HNRNPM	2
		DRG2		NF2		NUTF2												PPFIBP1			CTBP1	2
		ADH5		ANXA3		PPP1CA;PPP1CC												BDH2			LRP10	2
		S100A4		ADSS2		RPS13												FAM120A			MCM2	2
		EIF2B5		CCDC6		TMSB4X												SLC2A14;SLC2A3			LARS	2
		TRMT112		PTGR1		RAB11A;RAB11B												ABCC1			FMNL3	2
		RPA3		RAB32		RPS4X												DDAH2			GALK1	2
		AIDA		CAD		HIST1H4A												AGL			LRRC59	2
		CD151		SSR3		FKBP1A												SMU1			RAB3B	2
		PRPF8		DDX17		GLO1												TIA1			TNS1	2
		MMS19		C12orf57		DLG1												MVK			TOLLIP	2
		ACP1		CBX3		COTL1												DDB1			RTCB	2
		NSUN2		KARS1		SCARB2												P4HA2			MAPK1	2
		AKR1C1;AKR1C3		CTH		GNA13												AMPD2			HSPD1	2
		SAP18		DTYMK		LTBP1												ATG3			LYPLA1	2
		PTK7		ADSL		SLC39A14												DRG2			ARL8B	2
		RASA3		HDGF		FAM26E												ADH5			RP2	2
		SEPTIN9		LDLR		TSPAN14												S100A4			HSP90AB2P	2
		COG2		EIF4A3		SPPL2A												EIF2B5			HSPH1	2
		GJA1		SCAMP1		IGSF8												TRMT112			TARS	2
		GSS		VPS25		FERMT2												RPA3			NARS	2
		PYCR3		SNTB2		MRGPRF												AIDA			PPP1CB	2
		COPS2		RNPEP		CNDP1												CD151			MAP1A	2
		SLC4A7		TXNDC17		PGLYRP2												PRPF8			CRYZ	2
		PLXNA1		RPS2		SLC38A2												MMS19			PAPSS1	2
		SACS		WLS		FAM129B												ACP1			VPS4A	2
		BLVRB		CS		PARK7												NSUN2			QARS	2
		RPL17		FARP1		S100A13												AKR1C1;AKR1C3			RPS10	2
		CACNA2D1		IDE		RAB34												SAP18			CAMK2D	2
		EIF4G1		GORASP2		TTYH3												PTK7			SYPL1	2
		PPIB		DDX19A		TINAGL1												RASA3			EIF4A2	2
		C1QC		ACP2		GLIPR2												SEPTIN9			ARHGEF2	2
		NMT1		TNFRSF10D		GNB4												COG2			DNM1L	2
		BLMH		DPP3		TENM3												GJA1			SNX17	2
		DNAJC13		LGALS8		ITGA11												GSS			COPE	2
		MAP2K4		GLG1		RAB21												PYCR3			PRNP	2
		NOMO1;NOMO2;NOMO3		HPX		PROCR												COPS2			UBE2M	2
		C8B		VPS26B		NPTN												SLC4A7			WDR77	2
		PPME1		CD248		IGKV3D-7												PLXNA1			HSPA9	2
		TPP1		TES		IGLL5;IGLC1												SACS			CHP1	2
		INF2		RAB4B		SNAP23												BLVRB			CAB39	2
		DCTN2		PFN3		IPO5												RPL17			TRIM28	2
		GNAS		TMEM106B		NDUFA4												CACNA2D1			PGM3	2
		ADSL		WASF2		PIK3C2B												EIF4G1			CAPN5	2
		ANXA7		ADAM17		SOCS3												PPIB			AKR1B1	2
		RPN1		CBFB		SCAMP3												C1QC			CPNE1	2
		CDH11		BUB3		CASK												NMT1			IDI1	2
		HGS		NSF		MYL12A;MYL12B												BLMH			RECQL	2
		S100A16		NCL		ARPC2												DNAJC13			UPF1	2
		AP3M1		UBA2		ARPC3												MAP2K4			MAP4K4	2
		SNRPB;SNRPN		MYO1B		PLSCR1												NOMO1;NOMO2;NOMO3			ATG7	2
		SRSF2		GBA		SURF4												C8B			P3H1	2
		PLAA		EIF3J		SLC31A1												PPME1			SEPTIN11	2
		UXS1		LNPEP		CAPN5												TPP1			FLII	2
		KPNA4		PSAP		ARPC5												INF2			RAB11B	2
		ETFB		NRBP1		B4GALT5												DCTN2			WNT5B	2
		MAT2B		TMED7		TPD52 L2												GNAS			BAX	2
		PDLIM5		CCDC50		MYO1B												ADSL			EIF2AK2	2
		WARS		HIBADH		NRP2												ANXA7			ITGA11	2
		CANX		RCN3		GREM1												RPN1			WASHC4	2
		ANKFY1		B4GALT1		SRPX2												CDH11			ETF1	2
		IQGAP2		DCBLD2		UGDH												HGS			RPS19	2
		RTRAF		PDXK		TOM1												S100A16			YARS	2
		ALDH1L2		KRT19		HIST1H2BL;HIST1H2BM;HIST1H2BN;HIST1H2BH;HIST3H2BB;HIST2H2BF;HIST2H2BE;HIST1H2BC;HIST1H2BD;H2BFS;HIST1H2BB;HIST1H2BO;HIST1H2BJ;HIST1H2BK;HIST1H2BA												AP3M1			EIF5A	2
		HNRNPD		GSR		IDH1												SNRPB;SNRPN			SNTB2	2
		YKT6		TPM2		ARL6IP5												SRSF2			CCAR2	2
		KIF2A		EXOC5		TSPAN9												PLAA			LLGL1	2
		HNRNPA1		CHORDC1		PRSS23												UXS1			MEAK7	2
		SRP54		PIP4K2B		PGM3												KPNA4			PSMD5	2
		SRPX2		SRSF12		APOM												ETFB			DNAJB1	2
		VPS16		NECTIN2		VNN1												MAT2B			PFKM	2
		F13A1		DNAJA2		F2												PDLIM5			FGB	2
		NUP43		TMEM184C		PLG												WARS			HNRNPR	2
		AP1B1		QPRT		CFB												CANX			MCM3	2
		SSB		ERBIN		CA2												ANKFY1			MOGS	2
		CLUH		YES1		A2M												IQGAP2			ARHGAP1	2
		DYNC1LI1		COL18A1		TIMP1												RTRAF			ITM2B	2
		HADHB		GMPPA		HRAS;NRAS												ALDH1L2			HSPE1	2
		H2AFY		DPP9		INS;INS-IGF2												HNRNPD			BAG6	2
		PSAT1		MAMDC2		IGKV3D-20												YKT6			SSRP1	2
		PELO		OSBP		IGKC												KIF2A			MEMO1	2
		WDR61		SPPL2A		IGHG3												HNRNPA1			TSTA3	2
		STRAP		NUDT4		HLA-B												SRP54			XPO7	2
		NUP93		ATP2A1		HBD												SRPX2			FDPS	2
		MGLL		SYT7		APOC3												VPS16			FAM3C	2
		VCAN		PAG1		APCS												F13A1			EIF3I	2
		TNS3		APP		AMBP												NUP43			PTPRK	2
		ROCK2		UCHL5		GC												AP1B1			NAA15	2
		SEC23IP		MFSD8		FTL												SSB			ATP6V0D1	2
		SNRPA1		NAGK		KLKB1												CLUH			NPR2	2
		WNT8B		NUDT1		CSTB												DYNC1LI1			FAM98A	2
		CFL2		NECTIN3		PRNP												HADHB			CEMIP2	2
		NOP2		NPR2		HRG												H2AFY			WASHC5	2
		GAA		PPP1CC		SHBG												PSAT1			MYO1E	2
		RPS17		TTLL12		APOD												PELO			CHPF	2
		KRAS		MCAM		SERPING1												WDR61			RAB3GAP2	2
		HLA-B		TMEM200A		ICAM1												STRAP			PRDX5	2
		ITM2C		PPM1G		BCHE												NUP93			HNRNPA2B1	2
		SMURF2		PPP6R1		APOA4												MGLL			PRPF19	2
		SFPQ		DNPEP		TPM3												VCAN			KHSRP	2
		NANS		ALDH7A1		DBI												TNS3			ALDH7A1	2
		SCIN		MARS1		CAPN1												ROCK2			AEBP1	2
		DDOST		HDLBP		APRT												SEC23IP			AP1G1	2
		HMGA2		TGOLN2		YES1												SNRPA1			TBCD	2
		NUCB1		FMNL3		INHBA												WNT8B			ARHGEF1	2
		SEC24A		RANGAP1		CD63												CFL2			PSMB6	2
		KRT16		ARCN1		FGF2												NOP2			DOCK7	2
		AP1M1		AEBP1		HNRNPA1												GAA			POR	2
		HEATR3		GOT1		L2;HNRNPA1												RPS17			SQSTM1	2
		HP		KYAT3		UCHL1												KRAS			FAM120A	2
		PICALM		G3BP1		ALDOC												HLA-B			DDAH2	2
		AHNAK		FBN1		C4B												ITM2C			TIA1	2
		NAMPT		GANAB		H2AFV;H2AFZ;HIST1H2AA;H2AFX												SMURF2			DDB1	2
		ELOC		CD55		HLA-C												SFPQ			P4HA2	2
		FARP1		SFPQ		ESD												NANS			ATG3	2
		SPTAN1		RAP1GDS1		SLC2A3;SLC2A14												SCIN			DRG2	2
		RAP1GDS1		NIT2		PYGB												DDOST			TRMT112	2
		B2M		DAG1		RALB												HMGA2			AIDA	2
		PRAF2		SCRIB		ACE												NUCB1			PRPF8	2
		MMP2		NEO1		SRC												SEC24A			GSS	2
		MAP1S		LMNB2		LAMP2												KRT16			COPS2	2
		SLC17A5		DYNC1LI1		CPN1												AP1M1			SLC4A7	2
		ABHD14B		EIF3A		FAH												HEATR3			BLVRB	2
		UNC45A		POSTN		HSPA6;HSPA7												HP			BLMH	2
		ALCAM		SLC29A2		CAPN2												PICALM			PPME1	2
		TPP2		LMCD1		FLT1												AHNAK			TPP1	2
		CLCN7		SF3B4		RPL35A												NAMPT			ADSL	2
		ZBED9		CAT		ITGB6												ELOC			HGS	2
		LRRC47		PPIL1		RPL17												FARP1			PLAA	2
		FOXK1		FKBP5		ORM2												SPTAN1			UXS1	2
		PLAT		RAI14		ATP2B1												RAP1GDS1			ETFB	2
		PRKACA		DOCK10		RAB6A;RAB6B;RAB39A												B2M			MAT2B	2
		DPP9		SH3KBP1		PZP												PRAF2			WARS	2
		SLFN5		FUCA2		IL11												MMP2			HNRNPD	2
		EIF2B4		PRKACA		GSTM3												MAP1S			YKT6	2
		PSME4		MAPK3		CPN2												SLC17A5			KIF2A	2
		RAB35		B4GAT1		KDELR1												ABHD14B			SRPX2	2
		OAT		HSPA6		MYL9												UNC45A			DYNC1LI1	2
		PDCD1LG2		KRT78		RPS12												ALCAM			HADHB	2
		SNX9		L1TD1		FAS												TPP2			MGLL	2
		PPP4R1		PTBP1		PTX3												CLCN7			SEC23IP	2
		MIF		EIF5		EEF1G												ZBED9			ITM2C	2
		TUFM		MGLL		CNTFR												LRRC47			SFPQ	2
		VDAC1		LZTFL1		PON1												FOXK1			NANS	2
		POLR1C		GBP1		RPL10;RPL10L												PLAT			KRT16	2
		HRNR		TFG		RPL12												PRKACA			RAP1GDS1	2
		CLK2		EML2		ATIC												DPP9			UNC45A	2
		HIST1H1C		COL5A2		SFN												SLFN5			CLCN7	2
		DPP3		DNAJC7		STIP1												EIF2B4			LRRC47	2
		LOXL2		RNASET2		PRDX2												PSME4			PRKACA	2
		PARP14		MYH10		HSPA1L												RAB35			DPP9	2
		HK1		CFH		HSPA4												OAT			OAT	2
		SLC39A10		SLC6A15		RDX												PDCD1LG2			PDCD1LG2	2
		BABAM2		FNTA		RPL4												SNX9			VDAC1	2
		DDX47		SRRM2		PGM1												PPP4R1			DPP3	2
		PNP		ZC3HAV1		TALDO1												MIF			SLC39A10	2
		STAT6		STAMBP		RPS19												TUFM			SERPINF2	2
		TSG101		PRMT5		CD200												VDAC1			NUDT4	2
		EDC4		EEA1		PI4KA;PI4KAP2												POLR1C			NEK7	2
		SPP2		ACBD3		MCAM												HRNR			CAT	2
		TMEM43		HBB		BTD												CLK2			SNX2	2
		DBNL		PAPPA		RPS10												HIST1H1C			PRDX3	2
		SERPINF2		CHST14		LIMS1;LIMS2												DPP3			PI4K2A	2
		KLC1		ARHGEF1		CCT5												LOXL2			NEK9	2
		NUDT4		STAT1		AARS												PARP14			USP14	2
		CD47		FKBP3		SARS												HK1			CD248	2
		OCRL		LPP		PSMB2												SLC39A10			WDR82	2
		HPX		FAM98A		TMED10												BABAM2			EIF2AK4	2
		NEK7		TENM3		VASP												DDX47			HNRNPL	2
		GIPC1		NEK9		NUDT2												PNP			EXOC1	2
		CAT		PLXNA1		CCT4												STAT6			SH3BP4	2
		SNX2		PHB1		RAB5C;RAB5A												TSG101			SLC12A2	2
		PRDX3		DKK3		LUM												EDC4			MPP6	2
		COPG2		CTBP1		ARHGDIA												SPP2			PPP2R2A	2
		GBA		SLC38A7		SLC7A2												TMEM43			CUL2	2
		ACAT1		FHL1		STC1												DBNL			HINT1	2
		DDX43		SH3BP4		COPB1												SERPINF2			RHEB	2
		PSMA4		HNRNPAB		SLC16A1												KLC1			RBM39	2
		EPHX2		PARP4		CRISP3												NUDT4			RAP2B	2
		CUL7		SPAG9		BCAT1												CD47			TTN	2
		TMED4		GGT5		RAD23B												OCRL			FKBP4	2
		CARS		GNS		NAPA;NAPB												HPX			LRPPRC	2
		EIF5		JUP		PLTP												NEK7			RASA1	2
		PI4K2A		STX1B		ANTXR2												GIPC1			EIF4E	2
		SLC27A5		GOT2		ARPC4												CAT			MYH10	2
		NEK9		PI4KA		ACTB												SNX2			ATP6V1H	2
		CTSZ		RCC2		RAB10												PRDX3			DYNC1LI2	2
		ARAP1		CHID1		ARF1;ARF3												COPG2			PFDN2	2
		USP14		PRPF4B		RAP2B;RAP2A												GBA			FUBP3	2
		CPSF7		PLAT		RPL27												ACAT1			MAN1A1	2
		LMO7		IL10RB		RRAS2												DDX43			EIF3H	2
		CD248		GALNT1		PSMC5												PSMA4			ADAM17	2
		NT5C2		RARS1		RPS16												EPHX2			PSAP	2
		ADSS		TMEM87A		RPS18												CUL7			SF3B3	2
		SPATA5		XPNPEP1		RAB1A												TMED4			GTF2I	2
		WDR82		GPC4		RPL23												CARS			WDR26	2
		MPST		IFI35		RAP1A												EIF5			BRI3	2
		EIF2AK4		TIA1		RPS26;RPS26P11												PI4K2A			GSR	2
		CUL5		TRIP13		RPS28												SLC27A5			ATP6V1B2	2
		ABCF1		UBA6		RPL11												NEK9			CHID1	2
		EIF3G		VARS1		RAC1												CTSZ			IGFALS	2
		DPYD		EXT2		GNAI1												ARAP1			PARG	2
		PREP		ATP6V0A1		DYNLL2;DYNLL1												USP14			SH3GL1	2
		CCM2		KTN1		EIF5A;EIF5A2;EIF5AL1												CPSF7			HMGCS1	2
		HSPA13		EIF3D		TMSB10												LMO7			TRAP1	2
		DOCK10		GYS1		ACTC1;ACTA1												CD248			ERBIN	2
		PRKRA		HSPB7		UBE2L3												NT5C2			GOT1	2
		RBBP7		FKBP4		HBB												ADSS			TAOK3	2
		PRKG1		TRHDE		SIRPA;SIRPB1												SPATA5			DTYMK	2
		RRAGC		WASHC4		CCT2												WDR82			VPS25	2
		WDR70		ICAM1		SRPX												MPST			RCC2	2
		BIN3		GLUL		CXCL6												EIF2AK4			PTPA	2
		MDH1		DNM1L		RPL24												CUL5			TMED7	2
		TSR1		PACSIN3		CDK17												ABCF1			GRHPR	2
		RALY		HAT1		SPTBN1												EIF3G			XPNPEP1	2
		PAAF1		DDB1		FABP5												DPYD			BANF1	2
		HNRNPL		TNS2		RPL18A												PREP			CYB5B	2
		SCAMP3		AIDA		MAP2K1;MAP2K2												CCM2			TAOK1	2
		RBP4		RBMXL1		NUCB1												HSPA13			KIRREL1	2
		EXOC1		AP3B1		RPL6												DOCK10			RAB27B	2
		OSBPL9		HNRNPL		CAV1												PRKRA			ECM1	2
		CAPN7		ENDOD1		GBE1												RBBP7			RAB5A	2
		SH3BP4		ROBO1		HGFAC												PRKG1			GNPNAT1	2
		GNAQ		RAB11FIP1		ARHGAP1												RRAGC			NECTIN2	2
		SLC12A2		KLC1		CD47												WDR70			NAP1L4	2
		MPP6		HIF1AN		STX4												BIN3			EPG5	2
		SRP68		ABCC1		PAPPA												MDH1			PKN1	2
		CTNNBL1		PSMC4		BLMH												TSR1			DAB2	2
		PLCG1		PAK2		DPYSL3												RALY			U2AF2	2
		HSPA14		AMIGO2		DYNC1H1												PAAF1			MAPK3	2
		PPP2R2A		EXTL2		CTTN												HNRNPL			HMGB1	2
		CUL2		CCZ1		RFTN1												SCAMP3			ATP6AP2	2
		AARSD1		CYB5R3		SEPTIN2												RBP4			QPCT	2
		STOML2		PDLIM2		PEA15												EXOC1			AHSA1	2
		CKAP4		JAK1		TCEB1												OSBPL9			ATL3	2
		RPS6		IL1RAP		MYLK												CAPN7			ATP5F1A	2
		TSPAN14		IL6ST		VAMP3;VAMP2												SH3BP4			IGLL5	2
		HINT1		PPME1		ZYX												GNAQ			SNX6	2
		GBF1		TMEM63B		AOC3												SLC12A2			PEPD	2
		PRKAR1A		PPP2CA		ATG2A												MPP6			GPS1	2
		WDR6		GALNT2		TUBB8												SRP68			EXOC5	2
		TCAF1		SEC31A		ANO6												CTNNBL1			PCYOX1	2
		MAGED2		PLOD3		HSP90AB2P												PLCG1			DYNLT1	2
		MOCS3		AP1G1		CD276												HSPA14			LANCL1	2
		QPCTL		ABI2		ATL3												PPP2R2A			GOT2	2
		LTN1		CCAR2		TLDC1												CUL2			ATP5MF	2
		CTBP2		PFKL		GIGYF2												AARSD1			QPRT	2
		PMVK		RCN1		MOB1A;MOB1B												STOML2			LRRC17	2
		LAMB1		COL5A1		NEGR1												CKAP4			C5	2
		IPO4		ADGRA2		GOLGA7												RPS6			SCAMP2	2
		RHEB		CCNYL1		CAND1												TSPAN14			COMT	2
		SF3B1		STK10		WFDC3												HINT1			GNG10	2
		TSC2		NCAM2		KATNAL2												GBF1			TM7SF3	2
		HDAC1		SRM		MINK1;MAP4K4;TNIK												PRKAR1A			PTBP1	2
		PBLD		HNRNPR		ADAMTSL1												WDR6			EEF1E1	2
		WBP2		EXOC7		DYNC2H1												TCAF1			ZDHHC20	2
		RETREG3		WDR26		PVRL2												MAGED2			DDX21	2
		CORO1B		RANBP3		STAM												MOCS3			FAM129A	2
		RBM39		EHD3		GGH												QPCTL			DYNC2H1	2
		DIP2B		GAS6		OSTF1												LTN1			PTPN23	2
		RAP2B		ABI3BP		TMBIM1												CTBP2			PRDX4	2
		ABI1		PALLD		DOCK10												PMVK			DYNC1I2	2
		TTN		SRP54		MVB12A												LAMB1			SH3PXD2B	2
		RNMT		PAIP1		CPB2												IPO4			CSDE1	2
		PRKCD		PURB		TXNDC17												RHEB			PTPRF	2
		YWHAQ		DNAJB2		DNAJC5												SF3B1			ACTL6A	2
		PSMA1		GMPPB		CHMP4B												TSC2			AARS	2
		TRAPPC11		SEPTIN8		CLMP												HDAC1			APOM	2
		RAB8A		APPL2		EVA1A												PBLD			PPFIA1	2
		CALD1		ANKFY1		EBF2												WBP2			TBCB	2
		FKBP4		PTPN23		ANKH												RETREG3			TSKU	2
		STXBP1		LAMA4		IL1RAP												CORO1B			CSRP2	2
		LRPPRC		EXOC1		NANS												RBM39			FHOD1	2
		LMNA		PAPSS2		HEBP1												DIP2B			DDT	2
		TUBGCP3		XPO7		C1RL												RAP2B			DRG1	2
		KLHL9		FUBP1		FETUB												ABI1			POFUT2	2
		RASA1		MCM2		PCYOX1												TTN			SEC16A	2
		PLIN3		PLAA		PLXNA1												RNMT			XPOT	2
		EIF4E		CKAP4		VPS28												PRKCD			PDCD4	2
		FN3KRP		KHSRP		PSME2												YWHAQ			MYO18A	2
		MYH10		ADGRE5		RAB23												PSMA1			BAG2	2
		EHD3		ILF3		HEG1												TRAPPC11			STK24	2
		NF1		TRPV2		NOTCH3												RAB8A			HSP90AB4P	2
		TCIRG1		QARS1		MYO6												CALD1			HAT1	2
		TNPO3		C2CD5		CFL2												FKBP4			GASK1B	2
		NCDN		PCDH18		POFUT2												STXBP1			PCNA	2
		KIF9		THOP1		CDC42BPB												LRPPRC			GLOD4	2
		ABCF3		ARHGEF2		WASF2												LMNA			MYCBP2	2
		ATP6V1H		DYNC1LI2		TUBAL3												TUBGCP3			COMMD3	2
		NEDD4L		PNPLA6		CBR3												KLHL9			RPL34	2
		DYNC1LI2		ADCY9		STAM2												RASA1			CTSA	2
		PFDN2		CDC42BPB		HPR												PLIN3			RAI14	2
		MAPKAPK2		LRRC8C		SERPINC1												EIF4E			SCPEP1	2
		FUBP3		RASA1		C5												FN3KRP			VPS4B	2
		SMG8		OXCT1		KRAS												MYH10			PXN	2
		PTPN12		COL4A2		APOA1												EHD3			MYL12A;MYL12B	2
		GSPT1		ACTR1B		SERPIND1												NF1			RAB4B	2
		MAN1A1		DDX5		GSN												TCIRG1			CFB	2
		ACP2		DDX1		SERPINF2												TNPO3			IFITM3	2
		EIF3H		PPP6R3		ENO2												NCDN			AP3D1	2
		COPS3		LAMP2		HSPA1B;HSPA1A												KIF9			SLC25A5	2
		ADAM17		UGGT1		JUP												ABCF3			RPL13A	2
		PSAP		TBC1D15		ITIH2												ATP6V1H			NRBP1	2
		SF3B3		UBAP2L		ITIH1												NEDD4L			NTMT1	2
		TRIO		NAA15		CTNNA2												DYNC1LI2			LMAN2	2
		NT5C		ATG7		SERPINF1												PFDN2			PNPLA6	2
		GTF2I		FLT1		CAPZA2												MAPKAPK2			COPS8	2
		DNAAF5		EPHB4		RAB13												FUBP3			PLXND1	2
		NPLOC4		USP15		RAB8A												SMG8			USP24	2
		WDR26		RECQL		PPP1CB												PTPN12			ACTR1B	2
		PBXIP1		PFKM		ACTA2;ACTG2												GSPT1			ELAVL1	2
		VPS51		P3H1		HBG2;HBG1												MAN1A1			LNPEP	2
		SYDE1		PDGFC		RHOG												ACP2			PPIL1	2
		BRI3		EFCAB3		PRDX4												EIF3H			NEGR1	2
		BUB3		IFIT5		TUBB3												COPS3			SH3GLB1	2
		RALB		CLIP1		TUBB2A;TUBB2B												ADAM17			HPS6	2
		AK5		PAPSS1		EIF4A2												PSAP			IDE	2
		FBN1		MANBA		ITIH4												SF3B3			APPL2	2
		GSR		TRIOBP		ACTBL2												TRIO			SERPINB6	2
		TMEM30A		MTREX		HSP90AB4P												NT5C			PAK2	2
		RIC8A		DOCK9		TUBA1A;TUBA3C;TUBA3E												GTF2I			PFDN5	2
		AFAP1		C1R		CYFIP2												DNAAF5			TRPV2	2
		NAPA		PDCD4		TUBA1C												NPLOC4			EIF3M	2
		ESYT1		PLOD2		EHD3												WDR26			TXNIP	2
		COMMD2		LSS		RAP2C												PBXIP1			SNRPE	2
		DIS3		ACO2														VPS51			MTREX	2
		GNAI1		RUNX3														SYDE1			PEA15	2
		SLC35B2		EHBP1L1														BRI3			TSN	2
		ATP6V1B2		SBSN														BUB3			KYAT3	2
		CHID1		CUL1														RALB			NUDC	2
		IGFALS		FBN2														AK5			LAMTOR5	2
		RAB32		KIFBP														FBN1			RPL37A	2
		MPZL1		NOTCH2														GSR			KCTD12	2
		PARG		PLCD3														TMEM30A			ZC3HAV1	2
		ISG15		UBLCP1														RIC8A			GALNT1	2
		MYO9B		UNC45A														AFAP1			ACBD3	2
		COPS7B		HKDC1														NAPA			LTBP1	2
		GGT1		MPST														ESYT1			TRIP13	2
		PRPSAP1		IGF2R														COMMD2			GPC4	2
		POLR2B		PDE8B														DIS3			NECTIN3	2
		GSK3A		LRRC47														GNAI1			PIP4P1	2
		RABL6		MRC2														SLC35B2			VTI1B	2
		NPTN		SORT1														ATP6V1B2			COPS5	2
		SMG9		API5														CHID1			DNPEP	2
		SH3GL1		NUP188														IGFALS			MGAT5	2
		CHD4		AHNAK2														RAB32			OSBP	2
		HMGCS1		FLII														MPZL1			GIGYF2	2
		GOLT1B		UPF1														PARG			VPS37C	2
		TRAP1		DLG1														ISG15			COG8	2
		ERBIN		FAM120A														MYO9B			GLRX	2
		DOCK1		GOLM1														COPS7B			TXNDC5	2
		GOT1		BAG6														GGT1			STAT3	2
		STEAP3		GART														PRPSAP1			ATG4B	2
		VPS11		FLRT2														POLR2B			GLCE	2
		TAOK3		EIF4G1														GSK3A			ENO2	2
		DTYMK		CSTF3														RABL6			TBC1D15	2
		VPS18		SEC23IP														NPTN			GORASP2	2
		SEC24C		TJP1														SMG9			NAA50	2
		VPS25		SEC16A														SH3GL1			LGALS8	2
		POFUT1		MCM3														CHD4			TRIOBP	2
		EXOC3		LAMA5														HMGCS1			ATP2C1	2
		RAB1A		NUCB1														GOLT1B			DDX39B	2
		RCC2		TFRC														TRAP1			ARL1	2
		EFL1		HOOK3														ERBIN			ANGPTL4	2
		PTPA		HUWE1														DOCK1			PGM2	2
		PLCB3		POR														GOT1			SEC61B	2
		MYO3B		PSD3														STEAP3			CKAP5	2
		TMED7		EXT1														VPS11			SFRP1	2
		HBS1L		ZNF268														TAOK3			MCTS1	2
		GRHPR		EPB41														DTYMK			ERP44	2
		NFKB1		HEXB														VPS18			HMGA1	2
		XPNPEP1		EHBP1														SEC24C			PFN2	2
		BANF1		BAIAP2														VPS25			TOR4A	2
		TRA2A		HNRNPM														POFUT1			ATP6V1D	2
		RAB21		CDC42BPA														EXOC3			TJP1	2
		HNRNPF		MYO6														RAB1A			GNPDA1	2
		KPNA6		HADHB														RCC2			CLEC11A	2
		CYB5B		UTRN														EFL1			SURF4	2
		KRT18		ATAD2														PTPA			LUC7L3	2
		C7		AAK1														PLCB3			ZW10	2
		EZR		MTA2														MYO3B			EXOC7	2
		TAOK1		WASHC5														TMED7			CAP2	2
		KIRREL1		TTC7B														HBS1L			ANGPTL2	2
		RAB27B		ZW10														GRHPR			AXL	2
		CDK5		TCOF1														NFKB1			PPP6R3	2
		ECM1		FBLN2														XPNPEP1			TNFRSF11B	2
		RAB5A		BICD2														BANF1			EPHB4	2
		VPS52		CPLANE1														TRA2A			MAP4	2
		EXOC4		MTHFD1L														RAB21			DSP	2
		GLG1		CADPS2														HNRNPF			TBC1D2	2
		CYTH1;CYTH2;CYTH3		DOCK11														KPNA6			QSOX2	2
		APEX1		CKAP5														CYB5B			NDUFA9	2
		GNPNAT1		MACF1														KRT18			CTSC	2
		NECTIN2		SNRNP200														C7			PFDN6	2
		RDX		ROCK2														EZR			ETFA	2
		TYMP		AFDN														TAOK1			EIF6	2
		PPP2R5E		NUMA1														KIRREL1			PLXNA3	2
		NAP1L4		UACA														RAB27B			CBR3	2
		USP7		PLXND1														CDK5			PPP6R1	2
		FLT1		NES														ECM1			TPD52L2	2
		CHMP1B		UBR4														RAB5A			NUP188	2
		SDC2		PRPF8														VPS52			DNAJA2	2
		VWA8		ECPAS														EXOC4			PON1	2
		EPG5		HPS6														GLG1			PSME1	2
		G3BP1		SVEP1														CYTH1;CYTH2;CYTH3			CUL1	2
		FRMD6		USP24														APEX1			PDGFRA	2
		LRRTM1		COL7A1														GNPNAT1			RECK	2
		EXOC8		LAMA2														NECTIN2			DDX19A	2
		NEDD4		F5														RDX			STARD3NL	2
		SNX5		SBF2														TYMP			TJP2	2
		ENPP1		TTN														PPP2R5E			CADM1	2
		PKN1		SERF2														NAP1L4			GPC6	2
		DAB2		SEC61B														USP7			PLCD1	2
		SLC2A6		PLAC9														FLT1			PHLDA1	2
		PABPC4		BET1L														CHMP1B			UBA2	2
		ROCK1		RPS16														SDC2			SCRN1	2
		DEK		TBCB														VWA8			DAD1	2
		HIST1H2BB;HIST1H2BJ;HIST1H2BO;HIST2H2BE;HIST3H2BB		TPM1														EPG5			ARPC5L	2
		PHKB		RPN1														G3BP1			BAG3	2
		U2AF2		SHCBP1														FRMD6			PCDH7	2
		MAPK3		SMURF2														LRRTM1			UTRN	2
		SRC		CCDC80														EXOC8			NCAM1	2
		TRIM46		TBCD														NEDD4			UACA	2
		ABCF2		GPR158														SNX5			PDIA5	2
		HMGB1		PRX														ENPP1			LAMTOR1	2
		ATP6AP2																PKN1			MTA2	2
		QPCT																DAB2			CSNK2B	2
		AHSA1																SLC2A6			FBLN5	2
		MAN2A1																PABPC4			ATP6V1E1	2
		BYSL																ROCK1			FLRT2	2
		ATL3																DEK			CDK13	2
		ATP5F1A																HIST1H2BB;HIST1H2BJ;HIST1H2BO;HIST2H2BE;HIST3H2BB			CNRIP1	2
		PTPRA																PHKB			RTN1	2
		FAM91A1																U2AF2			ABI2	2
		UBE4B																MAPK3			PIK3C2A	2
		IGLL5																SRC			MYLK	2
		NMT2																TRIM46			LYPLA2	2
		RPS20																ABCF2			NF2	2
		SNX6																HMGB1			SHC1	2
		STXBP3																ATP6AP2			ACOT8	2
		VPS50																QPCT			C20orf27	2
		PEPD																AHSA1			SULF1	2
		GEMIN5																MAN2A1			ANP32B	2
		AACS																BYSL			PI4KA	2
		CDC42BPA																ATL3			PACSIN3	2
		CAPZB																ATP5F1A			PSME2	2
		PPIP5K2																PTPRA			GPX1	2
		GPS1																FAM91A1			PIP4P2	2
		EXOC5																UBE4B			DDAH1	2
		PCYOX1																IGLL5			M6PR	2
		TRAPPC4																NMT2			GLRX3	2
		DCTN4																RPS20			HOOK3	2
		DYNLT1																SNX6			API5	2
		MAP2K3																STXBP3			P4HA1	2
		LANCL1																VPS50			MAPRE1	2
		GOT2																PEPD			FUBP1	2
		ATP5MF																GEMIN5			PTPRS	2
		NUDT16																AACS			LRRC32	2
		USP8																CDC42BPA			ERLIN1	2
		TRAPPC5																CAPZB			F3	2
		QPRT																PPIP5K2			NAA25	2
		CARM1																GPS1			ERLIN2	2
		S100A11																EXOC5			CPPED1	2
		LRRC17																PCYOX1			GIPC2	2
		C5																TRAPPC4			DOCK11	2
		TYMS																DCTN4			MAN1B1	2
		BST1																DYNLT1			RCN1	2
		ACSS2																MAP2K3			ST3GAL1	2
		TRIM16																LANCL1			RAB8B	2
		SCAMP2																GOT2			NOTCH3	2
		COMT																ATP5MF			PITPNB	2
		COL4A2																NUDT16			SRRM2	2
		NUDCD1																USP8			ARF5	2
		CSNK1A1																TRAPPC5			SEPTIN8	2
		RDH11																QPRT			HPRT1	2
		GNG10																CARM1			CRTAP	2
		TM7SF3																S100A11			THOP1	2
		PTBP1																LRRC17			MOXD1	2
		ELP1																C5			LTBP2	2
		DGKA																TYMS			COPS6	2
		CHMP3																BST1			DNAJB2	2
		ATP5F1C																ACSS2			PRKAB1	2
		VDAC2																TRIM16			PDCD5	2
		AMPD3																SCAMP2			LAMA5	2
		MTA1																COMT			STX8	2
		RABGAP1																COL4A2			LHFPL2	2
		VPS35L																NUDCD1			SLK	2
		CDK5RAP3																CSNK1A1			KRIT1	2
		MGAT1																RDH11			EFHD2	2
		SELENBP1																GNG10			ADCY9	2
		HGH1																TM7SF3			LPP	2
		ITGA1																PTBP1			SLC26A2	2
		EEF1E1																ELP1			USP15	2
		STXBP5																DGKA			LSM6	2
		STAM																CHMP3			NUDT2	2
		WNT5A																ATP5F1C			PTPRG	2
		PTK2																VDAC2			PLXNB1	2
		RPS12																AMPD3			PSMF1	2
		GMPPB																MTA1			EVA1B	2
		C4orf17																RABGAP1			PYCR1	2
		PTGES2																VPS35L			TWF1	2
		BTAF1																CDK5RAP3			ARHGAP18	2
		TRIP12																MGAT1			IFIT5	2
		USP10																SELENBP1			SCAMP1	2
		ILF3																HGH1			AFDN	2
		MELTF																ITGA1			EHBP1	2
		PDGFRB																EEF1E1			LMNB1	2
		ZDHHC20																STXBP5			GALE	2
		DDX21																STAM			HEBP2	2
		H2AFX																WNT5A			EPB41	2
		CCDC93																PTK2			PLCD3	2
		NME1																RPS12			COTL1	2
		MCAM																GMPPB			VANGL1	2
		PAICS																C4orf17			HELZ	2
		CHST14																PTGES2			UBA5	2
		KIF1BP																BTAF1			PSMD4	2
		FAM129A																TRIP12			CHPF2	2
		SNRPD1																USP10			SYT1	2
		RBM43																ILF3			FUCA1	2
		RBM14																MELTF			VAT1L	2
		DYNC2H1																PDGFRB			HPCAL1	2
		CTTN																ZDHHC20			OSTF1	2
		ATP9A																DDX21			CDK17	2
		GLA																H2AFX			PPP1CC	2
		PTPN23																CCDC93			HMGCL	2
		PRDX4																NME1			EFEMP2	2
		PPA1																MCAM			TENM4	2
		IKBKB																PAICS			DNAJC7	2
		DYNC1I2																CHST14			SUGT1	2
		CMTM3																KIF1BP			XYLT1	2
		PITRM1																FAM129A			PSMB7	2
		CCDC17																SNRPD1			GLUL	2
		SH3PXD2B																RBM43			UBL3	2
		LAMTOR3																RBM14			CSTF3	2
		ANAPC4																DYNC2H1			UEVLD	2
		ANO6																CTTN			SAA4	2
		BIRC6																ATP9A			RANBP3	2
		PES1																GLA			RO60	2
		IDUA																PTPN23			DCHS1	2
		MAP2K1																PRDX4			CRKL	2
		EXT2																PPA1			LPXN	2
		DCXR																IKBKB			FMNL2	2
		CUL4A																DYNC1I2			TNFAIP3	2
		RTCA																CMTM3			FAM126A	2
		PTP4A1																PITRM1			CYFIP2	2
		CSDE1																CCDC17			SLC5A6	2
		IL6ST																SH3PXD2B			FYCO1	2
		FAHD2A																LAMTOR3			TTC7B	2
		GSTK1																ANAPC4			AAK1	2
		UQCRC1																ANO6			PCDH18	2
		CDK1																BIRC6			LRRC8C	2
		PTPRF																PES1			UBE2K	2
		HECTD3																IDUA			FNTA	2
		MRE11																MAP2K1			FCN3	2
		MAN2B1																EXT2			SAR1B	2
		CAMK2G																DCXR			CALU	2
		SYMPK																CUL4A			APCS	2
		PDIA4																RTCA			HIF1AN	2
		PSMA3																PTP4A1			DUSP3	2
		CNDP2																CSDE1			FAM49B	2
		IRF2BPL																IL6ST			FGFR1	2
		ACTL6A																FAHD2A			IRAK4	2
		SPTBN1																GSTK1			HRG	2
		C19orf25																UQCRC1			TRAPPC2L	2
		TMEM106B																CDK1			ASPH	2
		AARS																PTPRF			PAMR1	2
		SEC61A1																HECTD3			MMP11	2
		INTS11																MRE11			GNG2	2
		COPS4																MAN2B1			SPAG9	2
		RTN4																CAMK2G			LAMB2	2
		APOM																SYMPK			EHBP1L1	2
		NME7																PDIA4			GSTM4	2
		MYO6																PSMA3			NUCKS1	2
		PPFIA1																CNDP2			KRT78	2
		PTPN1																IRF2BPL			EPB41L3	2
		GPX8																ACTL6A			SLC15A4	2
		RAP2A																SPTBN1			EEA1	2
		SNX1																C19orf25			CLDND1	2
		TBCB																TMEM106B			SH3KBP1	2
		LARP1																AARS			TRIP10	2
		IFT27																SEC61A1			ARL15	2
		NLE1																INTS11			TOR1AIP2	2
		GOPC																COPS4			RALGAPB	2
		ALDH1B1																RTN4			HIBADH	2
		RAB11FIP5																APOM			BABAM1	2
		DLG1																NME7			FH	2
		B3GAT3																MYO6			AMIGO2	2
		CASP6																PPFIA1			SBF2	2
		TSKU																PTPN1			CORO1A	2
		CSRP2																GPX8			DYNLRB1	2
		MYO16																RAP2A			FLG2	2
		ADGRL2																SNX1			WDFY1	2
		SCLT1																TBCB			IL10RB	2
		FHOD1																LARP1			TNIP1	2
		PPA2																IFT27			LCP1	2
		ECHS1																NLE1			TCOF1	2
		EPS8L2																GOPC			THBS3	2
		PLS3																ALDH1B1			APEH	2
		DDT																RAB11FIP5			INHBA	2
		NAA30																DLG1			UBAP2L	2
		VAMP7																B3GAT3			AIMP1	2
		DRG1																CASP6			EIF4H	2
		POFUT2																TSKU			CD97	2
		SEC16A																CSRP2			TUBAL3	2
		XPOT																MYO16			ADD1	2
		MTMR6																ADGRL2			NUDT1	2
		PRPF31																SCLT1			GGT5	2
		PDCD4																FHOD1			WLS	2
		MYO18A																PPA2			PMM2	2
		NCL																ECHS1			PDXP	2
		XPO5																EPS8L2			ATP6V1F	2
		ADAR																PLS3			CHORDC1	2
		DDX46																DDT			ANKH	2
		SQOR																NAA30			S100A8	2
		UAP1L1																VAMP7			ARFIP1	2
		TMEM192																DRG1			TMEM119	2
		BAG2																POFUT2			PRPF4B	2
		UBE2Z																SEC16A			CAPRIN1	2
		STK24																XPOT			EFNB1	2
		METAP1																MTMR6			OSTM1	2
		RRBP1																PRPF31			DNAJB11	2
		WDR11																PDCD4			MTHFD1L	2
		CMBL																MYO18A			SHCBP1	2
		PDE12																NCL			KPNA3	2
		EPHB2																XPO5			MINK1	2
		NAV3																ADAR			TRIM14	2
		EEF1AKNMT																DDX46			UCHL5	2
		DDX3Y																SQOR			PTPRJ	2
		UBE2L3																UAP1L1			TOM1L1	2
		CBWD1;CBWD2;CBWD3;CBWD5;CBWD6																TMEM192			FANCI	2
		LASP1																BAG2			ATRIP	2
		VPS41																UBE2Z			NEDD8	2
		CSNK2A1																STK24			VPS26B	2
		LAMA1																METAP1			ME1	2
		PLPBP																RRBP1			KIF23	2
		SHPK																WDR11			CXCL8	2
		ARHGEF12																CMBL			C12orf57	2
		RPS4Y1																PDE12			GPNMB	2
		HSP90AB4P																EPHB2			CHSY3	2
		XPO6																NAV3			CACYBP	2
		HAT1																EEF1AKNMT			NUMA1	2
		GASK1B																DDX3Y			COL11A1	2
		PCNA																UBE2L3			RCN3	2
		ARL2																CBWD1;CBWD2;CBWD3;CBWD5;CBWD6			LARP7	2
		KCNJ2																LASP1			APOA2	2
		IDH2																VPS41			EIF4G3	2
		SERPINB7																CSNK2A1			VWA1	2
		GLOD4																LAMA1			VTA1	2
		KRT5																PLPBP			IMPA1	2
		MYCBP2																SHPK			FBLN2	2
		SCFD1																ARHGEF12			HNRNPAB	2
		UGCG																RPS4Y1			LMNB2	2
		PDS5A																HSP90AB4P			CCNYL1	2
		GNS																XPO6			CSTB	2
		COMMD3																HAT1			SERPINB3	2
		RPL34																GASK1B			COPZ1	2
		STK39																PCNA			S100A9	2
		NAGLU																ARL2			STAMBP	2
		TTI1																KCNJ2			SIN3A	2
		SNX3																IDH2			TWF2	2
		CTSA																SERPINB7			SBSN	2
		VPS37B																GLOD4			FABP4	2
		ADAMTS13																KRT5			TMSB10	2
		PPP2R5D																MYCBP2			TMSB4X	2
		GAK																SCFD1			RPS27A	2
		RAI14																UGCG			PLP2	2
		ACTR10																PDS5A			FKBP1A	2
		THG1L																GNS			TMBIM1	2
		DDX20																COMMD3			RHOA	2
		MYH14																RPL34			RPS28	2
		ARMT1																STK39			RAB11A	2
		GSTT2B																NAGLU			EBF2	2
		PHKA1																TTI1			SOD1	2
		ACADVL																SNX3			TUBB4B	2
		EML3																CTSA			CST3	2
		TSPO																VPS37B			TSPAN6	2
		B4GALT4																ADAMTS13			RHOC	2
		VDAC3																PPP2R5D			TAX1BP3	2
		SNX18																GAK			DNAJC5	2
		RAD50																RAI14			CYBRD1	2
		SCPEP1																ACTR10			MTPN	2
		HCFC1																THG1L			NIBAN2	2
		DLST																DDX20			NRAS	2
		CC2D1A																MYH14			PSMD9	2
		PTGR1																ARMT1			CHMP6	2
		UROD																GSTT2B			AKR1A1	2
		LAMA4																PHKA1			NARS1	2
		INTS1																ACADVL			SLC5A3	2
		VPS4B																EML3			SLC39A6	2
		RAB9A																TSPO			NUDT5	2
		YRDC																B4GALT4			CPNE3	2
		PXN																VDAC3			SLC2A3	2
		PANX1																SNX18			PLSCR3	2
		AASDHPPT																RAD50			SLC6A8	2
		HNRNPH3																SCPEP1			RHOB	2
		CORO7																HCFC1			SERPINB8	2
		VPS13C																DLST			SLC8A1	2
		GRWD1																CC2D1A			CASP14	2
		CD276																PTGR1			IARS1	2
		C9orf64																UROD			CMTM6	2
		FUCA2																LAMA4			JAM3	2
		FTSJ1																INTS1			DCD	2
		NUDCD2																VPS4B			DARS1	2
		NTM																RAB9A			LARS1	2
		MALT1																YRDC			CDC37	2
		MYL12A;MYL12B																PXN			BOLA2	2
		RPL35A																PANX1			EIF3C	2
		RPA1																AASDHPPT			ANXA3	2
		RAB4B																HNRNPH3			SPPL2A	2
		FXR1																CORO7			TGOLN2	2
		COG1																VPS13C			GBP1	2
		PCYOX1L																GRWD1			COL5A2	2
		ECE1																CD276			CFH	2
		FHL2																C9orf64			DKK3	2
		RAB6C;RAB6D																FUCA2			SLC38A7	2
		LRRC57																FTSJ1			FHL1	2
		NBAS																NUDCD2			VARS1	2
		PDPK1;PDPK2P																NTM			PPP2CA	2
		ABLIM3																MALT1			QARS1	2
		COG7																MYL12A;MYL12B			SVEP1	2
		CORO2B																RPL35A			LCAT	2
		PGRMC2																RPA1			AGT	2
		RPL36																RAB4B			CFI	2
		ERP29																FXR1			PI16	2
		MYO10																COG1			GP1BA	2
		RHOG																PCYOX1L			SERPINA6	2
		COL8A1																ECE1			CDH1	2
		GTPBP1																FHL2			CSF1R	2
		CFB																RAB6C;RAB6D			TGFB1	2
		PIK3R4																LRRC57			TNFRSF6B	2
		XYLB																NBAS			SELL	2
		PSMG1																PDPK1;PDPK2P			APOL1	2
		FKRP																ABLIM3			PTGDS	2
		IFITM3																COG7			STC2	2
		TNFRSF10B																CORO2B			IGFBP5	2
		CCDC22																PGRMC2			NPTX1	2
		ACVR1																RPL36			MYO3A	2
		IFT140																ERP29			CKM	2
		TIPRL																MYO10			CD59	2
		CSNK1G3																RHOG			YWHAH	2
		AP3D1																COL8A1			F10	2
		ATP5PO																GTPBP1			CNDP1	2
		NUDT21																CFB			PIK3C2B	2
		PANK4																PIK3R4			CA2	2
		SLC25A5																XYLB			AMBP	2
		SSR4																PSMG1			SHBG	2
		HAPLN1																FKRP			BCHE	2
		STX7																IFITM3			CPN2	2
		RPL13A																TNFRSF10B			BTD	2
		NRBP1																CCDC22			FETUB	2
		OGFR																ACVR1			HPR	2
		N6AMT1																IFT140			TUBA1C	2
		NTMT1																TIPRL			MARCKSL1	2
		ADD3																CSNK1G3			CCN2	2
		LRBA																AP3D1			HLA	2
		LMAN2																ATP5PO			ACTA1	2
		IPO8																NUDT21			ACTB;ACTG1	1
		IGLV2-11;IGLV2-8																PANK4			HIST2H2AA3;HIST2H2AC	1
		PNPLA6																SLC25A5			EEF1A2	1
		GLT8D1																SSR4			HBB;HBD	1
		SNRPD3																HAPLN1			RPS27A;UBA52;UBB;UBC	1
		DST																STX7			EEF1A1;EEF1A1P5	1
		SPTBN5																RPL13A			GNB1;GNB2	1
		MYO5A																NRBP1			TUBA3E	1
		STARD13																OGFR			ZNF638	1
		CEMIP																N6AMT1			SAR1A	1
		CBS;CBSL																NTMT1			VAV2	1
		SPIRE1																ADD3			PPP1CA	1
		RAF1																LRBA			DDX39A	1
		RPL23A																LMAN2			SRSF6	1
		PTPN11																IPO8			RAB15	1
		GOLGA2																IGLV2-11;IGLV2-8			HIST1H2BC;HIST1H2BD;HIST1H2BH;HIST1H2BK;HIST1H2BL;HIST1H2BM;HIST1H2BN;HIST2H2BF	1
		PRPF4																PNPLA6			RAB1B	1
		GMDS																GLT8D1			PPP2CA;PPP2CB	1
		HIP1																SNRPD3			VARS	1
		UGGT1																DST			GCN1	1
		ELMO2																SPTBN5			DARS	1
		COPS8																MYO5A			AKR1E2	1
		ITCH																STARD13			GSTA5	1
		SNX12																CEMIP			KHDRBS1	1
		CD63																CBS;CBSL			EIF2S3	1
		PLXND1																SPIRE1			EPRS	1
		YWHAB																RAF1			EIF3C;EIF3CL	1
		IKBIP																RPL23A			MAGIX	1
		USP24																PTPN11			RCC1	1
		RGS19																GOLGA2			RPL35	1
		HERC1																PRPF4			TMED9	1
		LAMC1																GMDS			CAVIN3	1
		PRPF6																HIP1			HSPA1A;HSPA1B	1
		CC2D1B																UGGT1			ACACA	1
		DECR1																ELMO2			POLD1	1
		ACTR1B																COPS8			MAT1A	1
		TRAPPC9																ITCH			MCM5	1
		S100A10																SNX12			HIST2H2AB	1
		UXT																CD63			SEC24D	1
		NCAM2																PLXND1			TMEM59	1
		SAMHD1																YWHAB			MAP1LC3A;MAP1LC3B;MAP1LC3B2	1
		MSI2																IKBIP			MICAL1	1
		ARRDC1																USP24			AKR7A2	1
		FBLIM1																RGS19			DERA	1
		ELAVL1																HERC1			UFL1	1
		LNPEP																LAMC1			ARMC9	1
		PPIL1																PRPF6			DDX6	1
		VPS39																CC2D1B			AIMP2	1
		DHX16																DECR1			PRKAA1	1
		TRAPPC8																ACTR1B			ALDH1L1	1
		NEGR1																TRAPPC9			MAP2K2	1
		NCBP1																S100A10			ITIH3	1
		PGGT1B																UXT			EIF2A	1
		SRRT																NCAM2			RPL26	1
		SH3GLB1																SAMHD1			KPNA2	1
		SLC12A4																MSI2			ASL	1
		HTT																ARRDC1			NEU1	1
		HPS6																FBLIM1			UNC79	1
		XRN1																ELAVL1			HNRNPUL2	1
		TNFAIP2																LNPEP			DNM2	1
		UNC119B																PPIL1			VPS29	1
		SCFD2																VPS39			RPL38	1
		IDE																DHX16			CSK	1
		GLMP																TRAPPC8			EXOC2	1
		COL3A1																NEGR1			SRP72	1
		TP53RK																NCBP1			DPYS	1
		XPO4																PGGT1B			UBL5	1
		APPL2																SRRT			SRSF7	1
		GDF6																SH3GLB1			GNE	1
		PSIP1																SLC12A4			SLC25A3	1
		SHMT2																HTT			CNOT1	1
		HSPA4L																HPS6			SCYL1	1
		NAPG																XRN1			IGF2BP3	1
		EFR3A																TNFAIP2			ACAT2	1
		PDCD10																UNC119B			BLVRA	1
		DKC1																SCFD2			PRKAR2A	1
		TGFBRAP1																IDE			ASCC3	1
		SERPINB6																GLMP			CMPK1	1
		TOMM34																COL3A1			IGF2BP1	1
		LIN7A;LIN7C																TP53RK			PGRMC1	1
		MAPK14																XPO4			NAA10	1
		GLIPR2																APPL2			RAB6A;RAB6B	1
		DAB2IP																GDF6			ITPA	1
		ACAA2																PSIP1			IGF2BP2	1
		PCYT2																SHMT2			KARS	1
		PAK2																HSPA4L			DHX15	1
		CCNY																NAPG			SKIV2L	1
		KANK2																EFR3A			SUPT16H	1
		ANAPC1																PDCD10			EIF4G2	1
		PFDN5																DKC1			MCM7	1
		PRPS1																TGFBRAP1			PARP1	1
		NID1																SERPINB6			TUBG1;TUBG2	1
		SORD																TOMM34			RER1	1
		SYNCRIP																LIN7A;LIN7C			FGG	1
		SNX4																MAPK14			LOX	1
		PLA2G4A																GLIPR2			CDK4	1
		BGN																DAB2IP			C4A	1
		TRPV2																ACAA2			ASNA1	1
		EIF3M																PCYT2			GSTM2	1
		ATP6V1C1																PAK2			ISYNA1	1
		TXNIP																CCNY			HP1BP3	1
		OSGEP																KANK2			KCTD11	1
		BROX																ANAPC1			RPS24	1
		PRRC1																PFDN5			RNF213	1
		GID8																PRPS1			P3H3	1
		PEAK1																NID1			SNRPG;SNRPGP15	1
		DHX36																SORD			PSMD8	1
		TRIM21																SYNCRIP			RPL21	1
		FNDC3B																SNX4			ERGIC1	1
		SNRPE																PLA2G4A			AKR1B10	1
		MTREX																BGN			PBRM1	1
		PELP1																TRPV2			CLNS1A	1
		PEA15																EIF3M			GCLM	1
		SBF1																ATP6V1C1			ELOB	1
		TXNL1																TXNIP			HIST1H1B	1
		APAF1																OSGEP			ARHGAP17	1
		EXOSC6																BROX			VPS45	1
		SYNE1																PRRC1			RPL10	1
		NID2																GID8			QTRT1	1
		COG3																PEAK1			UMPS	1
		MCM4																DHX36			HNRNPA0	1
		TSN																TRIM21			LMAN1	1
		KYAT3																FNDC3B			FAU	1
		VPS26C																SNRPE			GRB7	1
		APOA1																MTREX			AP2S1	1
		UNC80																PELP1			PCDHGC3	1
		BCAR3																PEA15			MROH1	1
		SERPINA7																SBF1			USP9X	1
		FLAD1																TXNL1			FRYL	1
		PROCR																APAF1			SMAD3	1
		HSD17B4																EXOSC6			RELA	1
		EPB41L2																SYNE1			DNM3	1
		ARHGAP35																NID2			TRNT1	1
		VASN																COG3			VPS33A	1
		AKAP13																MCM4			NACA;NACA4P	1
		RAB13																TSN			PUS1	1
		SNX27																KYAT3			PRPSAP2	1
		RAB4A																VPS26C			AK1	1
		DHX30																APOA1			MYLK2;MYLK3;MYLK4	1
		NUDC																UNC80			H2AFV;H2AFZ	1
		LAMTOR5																BCAR3			MVD	1
		RPL37A																SERPINA7			ALDH3A2	1
		GPX7																FLAD1			EIF5B	1
		NCAPD2																PROCR			SNRNP70	1
		TIGAR																HSD17B4			AHCYL1	1
		KCTD12																EPB41L2			FEN1	1
		SPR																ARHGAP35			RABGGTA	1
		GRB2																VASN			HNRNPH1	1
		STX6																AKAP13			ELP3	1
		ZC3HAV1																RAB13			ALDOB	1
		IFI16																SNX27			THRAP3	1
		GALNT1																RAB4A			RPS6KA3	1
		SCAF4																DHX30			EFTUD2	1
		ASCC1																NUDC			UBE3C	1
		ACBD3																LAMTOR5			TARDBP	1
		PCK2																RPL37A			EMG1	1
		LTBP1																GPX7			COG5	1
		TRIP13																NCAPD2			BZW2	1
		GPC4																TIGAR			PRKACB	1
		GALNT10																KCTD12			MPG	1
		ACSL3																SPR			SLC25A6	1
		KNTC1																GRB2			SLC7A11	1
		CUL3																STX6			ALDH16A1	1
		IDH3B																ZC3HAV1			PPP3CA	1
		BPGM																IFI16			SVIL	1
		STMN1																GALNT1			RPL8	1
		KRT6A;KRT6C																SCAF4			MTOR	1
		NECTIN3																ASCC1			TTC38	1
		DCK																ACBD3			DCTN3	1
		DPP7																PCK2			PHB2	1
		FBL																LTBP1			RRM1	1
		TBC1D9B																TRIP13			SHMT1	1
		FJX1																GPC4			HNRNPA3	1
		TRIM38																GALNT10			ALDH8A1	1
		FAM234A																ACSL3			GSK3B	1
		PIP4P1																KNTC1			HSPA12A	1
		DAZAP1																CUL3			SUB1	1
		PTGES3																IDH3B			HGD	1
		LARS2																BPGM			SNRNP40	1
		IQGAP3																STMN1			TUBGCP2	1
		RAB3GAP1																KRT6A;KRT6C			RRP12	1
		ATP13A3																NECTIN3			TG	1
		VTI1B																DCK			HSPA2	1
		PLBD2																DPP7			ACOX3	1
		RRAS2																FBL			DOCK5	1
		DPM1																TBC1D9B			GMPS	1
		COPS5																FJX1			SEC24B	1
		TMPRSS9																TRIM38			UFM1	1
		RHOBTB3																FAM234A			EXOC6B	1
		DNPEP																PIP4P1			DDX49	1
		PHB																DAZAP1			SRPRA	1
		IARS2																PTGES3			ENAH	1
		LRRC8A																LARS2			DNAH6	1
		CHUK																IQGAP3			NTPCR	1
		SBDS																RAB3GAP1			C9	1
		MGAT5																ATP13A3			PGLS	1
		NDRG3																VTI1B			STON2	1
		OSBP																PLBD2			GPR176	1
		GIGYF2																RRAS2			GMPR	1
		FAM45A;FAM45BP																DPM1			MAP3K20	1
		ALDH18A1																COPS5			BHMT	1
		EXOSC9																TMPRSS9			PHKA2	1
		ACAA1																RHOBTB3			PEF1	1
		URGCP																DNPEP			G3BP2	1
		TBC1D13																PHB			STAT2	1
		ATG5																IARS2			HADHA	1
		SARM1																LRRC8A			INPP4A	1
		ADAM23																CHUK			CA12	1
		VPS37C																SBDS			MOV10	1
		NADSYN1																MGAT5			RPL32	1
		WDR37																NDRG3			RPN2	1
		UBE4A																OSBP			TTC37	1
		DIAPH1																GIGYF2			MON2	1
		FDFT1																FAM45A;FAM45BP			ACOT1	1
		PIEZO1																ALDH18A1			ANKRD30A	1
		COG8																EXOSC9			DHX29	1
		ALDOC																ACAA1			EIF2D	1
		RPP38																URGCP			RAB22A	1
		LIPA																TBC1D13			RIN1	1
		GLRX																ATG5			GNL1	1
		COX6C																SARM1			UBE2D2;UBE2D3	1
		DCN																ADAM23			UBE2V1	1
		KIF1B																VPS37C			MTR	1
		TMPO																NADSYN1			TUBB4A	1
		TXNDC5																WDR37			UBXN1	1
		CTU2																UBE4A			NSDHL	1
		STAT3																DIAPH1			RPL9	1
		LRIG1																FDFT1			COASY	1
		CIAO1																PIEZO1			GSDME	1
		CTPS2																COG8			YIPF5	1
		TOR1A																ALDOC			BDH2	1
		ABRAXAS2																RPP38			SLC2A14;SLC2A3	1
		CNOT9																LIPA			AGL	1
		UNC13A																GLRX			SMU1	1
		PPCS																COX6C			MVK	1
		NUCB2																DCN			AMPD2	1
		RPS6KA4																KIF1B			EIF2B5	1
		DCTD																TMPO			RPA3	1
		STK38																TXNDC5			MMS19	1
		SRPX																CTU2			ACP1	1
		MFHAS1																STAT3			NSUN2	1
		GAPVD1																LRIG1			AKR1C1;AKR1C3	1
		ECHDC1																CIAO1			SAP18	1
		RRAGA																CTPS2			COG2	1
		CTR9																TOR1A			PYCR3	1
		POLR2A																ABRAXAS2			SACS	1
		ATG4B																CNOT9			C1QC	1
		GLCE																UNC13A			DNAJC13	1
		ENO2																PPCS			MAP2K4	1
		OSBPL11																NUCB2			NOMO1;NOMO2;NOMO3	1
		CTSF																RPS6KA4			C8B	1
		RANBP2																DCTD			INF2	1
		CSTF1																STK38			AP3M1	1
		CNP																SRPX			SNRPB;SNRPN	1
		TBC1D10B																MFHAS1			SRSF2	1
		CALM1;CALM2;CALM3																GAPVD1			KPNA4	1
		FHL3																ECHDC1			IQGAP2	1
		RPA2																RRAGA			RTRAF	1
		TBC1D15																CTR9			ALDH1L2	1
		SRR																POLR2A			VPS16	1
		STRN3																ATG4B			NUP43	1
		GORASP2																GLCE			SSB	1
		NAA50																ENO2			CLUH	1
		LGALS8																OSBPL11			H2AFY	1
		NCAPH																CTSF			PELO	1
		VAC14																RANBP2			WDR61	1
		HMOX2																CSTF1			NUP93	1
		PVR																CNP			TNS3	1
		TRIOBP																TBC1D10B			SNRPA1	1
		ATP2C1																CALM1;CALM2;CALM3			WNT8B	1
		DDX39B																FHL3			NOP2	1
		FAF2																RPA2			GAA	1
		PSMD10																TBC1D15			RPS17	1
		PPP6C																SRR			SCIN	1
		COG4																STRN3			DDOST	1
		ZZEF1																GORASP2			SEC24A	1
		CPN1																NAA50			AP1M1	1
		NDUFA13																LGALS8			HEATR3	1
		MCM6																NCAPH			PICALM	1
		ASCC2																VAC14			ELOC	1
		THOC6																HMOX2			PRAF2	1
		TRAPPC12																PVR			MAP1S	1
		AGAP3																TRIOBP			SLC17A5	1
		ARL1																ATP2C1			ABHD14B	1
		ANGPTL4																DDX39B			ZBED9	1
		PGM2																FAF2			FOXK1	1
		SEC61B																PSMD10			SLFN5	1
		CKAP5																PPP6C			EIF2B4	1
		HPS5																COG4			PSME4	1
		MRGPRF																ZZEF1			SNX9	1
		PSMB8																CPN1			PPP4R1	1
		EIPR1																NDUFA13			POLR1C	1
		METAP2																MCM6			HRNR	1
		SFRP1																ASCC2			CLK2	1
		HARS																THOC6			HIST1H1C	1
		SMC2																TRAPPC12			PARP14	1
		TTC21B																AGAP3			HK1	1
		MCTS1																ARL1			BABAM2	1
		OAS3																ANGPTL4			DDX47	1
		ERP44																PGM2			STAT6	1
		COPS7A																SEC61B			EDC4	1
		PDHB																CKAP5			TMEM43	1
		SLC12A9																HPS5			DBNL	1
		ERGIC3																MRGPRF			OCRL	1
		CDC34																PSMB8			COPG2	1
		SEMA3C																EIPR1			ACAT1	1
		PSMG2																METAP2			DDX43	1
		PRKAG1																SFRP1			EPHX2	1
		GNL3																HARS			CUL7	1
		LUC7L2																SMC2			TMED4	1
		TPT1																TTC21B			CARS	1
		ABCA1																MCTS1			SLC27A5	1
		WDR13																OAS3			CTSZ	1
		PPP6R2																ERP44			ARAP1	1
		HMGA1																COPS7A			CPSF7	1
		PFN2																PDHB			LMO7	1
		IPO11																SLC12A9			NT5C2	1
[truncated: 6,030 more rows]

## Sheet: BM+AD+UC
	Combination of all the MSC-EV cargo protein datasets from BM, AD and UC (17 datasets)
	BM+AD+UC Unified list
	PLD1
	CX3CL1
	MATR3
	PSD3
	LAMC3
	NCOR2
	CCDC88C
	CPNE6
	ARAP1
	PUS3
	DDX60L
	PCDHA8
	GNAQ
	SF3B1
	UTX
	ARHGAP5
	SYNE2
	CACNA1A
	AKAP9
	DNTTIP2
	ECH1
	NR1D1
	ZKSCAN7
	WNK3
	FLT4
	HLA-F
	ZNF646
	MYO5B
	USP36
	HLA-B
	TRRAP
	BRPF3
	FLNA
	NRCAM
	HDAC5
	PRODH
	PCDHAC2
	KDM2A
	RFC5
	DLL4
	CDK5R1
	ZBED2
	ITGB2
	DOCK2
	MTHFD1
	TRIM41
	ZNF585B
	RBMY1D
	NLRC5
	NID1
	LAMA2
	C1S
	NID2
	SCUBE3
	FBLN2
	LAMA4
	APOD
	DCN
	PLSCR3
	PTGES3
	SLC44A1
	RPLPO
	CAV1
	SRPX
	TIMP2
	IGFBP4
	SLC4A1
	CYBRD1
	PCOLCE
	IGF2
	TSPAN4
	PSMA1
	GAS6
	MGP
	CHI3L1
	SOD3
	LAMB2
	FN1
	COL6A3
	HSPG2
	GFBP3
	COL6A1
	IGHG1
	KRT6B
	EDIL3
	HSP90AA1
	DCD
	TIMP1
	HTRA1
	PDCD6IP
	COMP
	VCAN
	EFEMP1
	MMP2
	CTHRC1
	SDCBP
	IGFBP2
	CD9
	LAMB1
	GSN
	C1R
	EMILIN1
	LAMC1
	F9
	ACTC1
	HPX
	THY1
	ENG
	SPARC
	IGHG2
	FGB
	TAGLN
	MVB12A
	PODN
	AGTRAP
	SUSD2
	RPS8
	FBLN1
	AXL
	AEBP1
	ANP32B
	PRELP
	ADH1B
	RPLP2
	HSP90B1
	CCDC80
	UBE2H
	APLP2
	IGFBP1
	ANP32A
	MFAP5
	ADD1
	CKB
	APOL1
	FLNC
	CCT2
	CORO1B
	PSAT1
	TUBB3
	RPSA
	NTM
	NCKAP1
	EPB41L1
	CNDP2
	MEAK7
	PGLYRP2
	GARS1
	IVL
	SFN
	LRRC15
	FHL2
	IGFALS
	C8G
	PAFAH1B1
	GFPT1
	CRIP2
	C9
	TAOK3
	SERPINB5
	MCAM
	EEF1G
	IGHG4
	MARCKS
	APOH
	FGA
	SERPINB3
	CD276
	ELN
	ITGA3
	CALML3
	MYO1B
	SLC3A2
	FERMT2
	SERPINB13
	GJA1
	SLC1A4
	ORM2
	IGKV4-1
	NEU2
	FAT1
	SLC16A3
	TTYH3
	PDIA3
	FARP1
	C1QB
	RAB5A
	MAPRE2
	IGFBP6
	LTBP2
	CPM
	SVEP1
	SERPINF1
	CST3
	EFEMP2
	AQP1
	FGFR1
	PDZK1
	MVP
	HMGB2
	CFD
	ZG16B
	NACA
	CLEC3B
	CLDN11
	ITGBL1
	PROS1
	SET
	PDCD6
	CCN5
	NCL
	H2AC20
	B2M
	ST13
	H2BC18
	HMGB1
	MAMDC2
	SLR
	LRRN4CL
	NPM1
	FTL
	SFRP1
	CTSB
	ACE
	GGT5
	CKM
	DES
	MYL2
	MYL1
	MYL3
	KRT25
	CA3
	RAB4A
	MYL11
	LCAT
	TSR3
	TPM2
	MB
	KRT31
	ENO3
	KRT78
	PSAT1
	AKR7L
	KRT86
	DSG1
	ACAN
	PLOD1
	SMOC2
	ELN
	SSC5D
	CD46
	KRT5
	HRNR
	KRT14
	MYH7
	TNNT1
	FLG
	DSP
	KRT9
	KRT1
	SBSN
	KRT16
	WARS1
	DSC1
	PRELP
	KRT77
	AZGP1
	FGL2
	SERPINF2
	KRT6C
	CRLF1
	KRT2
	SERPINB12
	PPIE
	OXNAD1
	VNN1
	MFAP5
	TOM1
	SERPIND1
	FLG2
	KRT10
	IGFBP3
	MGP
	EFEMP2
	HGFAC
	ATP6V1E1
	IGF2
	C7
	CFI
	CDSN
	TFG
	CASP14
	PLXNA2
	PCBP1
	ITGA5
	FLNC
	RHOA
	GNA13
	GPM6B
	MDH1
	PICALM
	PDCD6IP
	SDCBP
	DNAJA1
	NPTN
	ADAM9
	TUBA1A
	CLMP
	PPP2CB
	PDGFD
	PRDX1
	EPN1
	DNASE1L1
	DIP2B
	RHOG
	RAP2B
	RPLP0
	PRPS2
	CDH13
	CAB39
	NRP2
	TPBG
	CAPZB
	CAND1
	ACTR2
	RPS14
	YWHAQ
	KRAS
	H3-3A
	LHFPL2
	SERINC3
	H2BC18
	TIMP3
	AXL
	RAB34
	ATP6V1B2
	PFN1
	CLIC1
	LAMP2
	CHMP2A
	RPL18A
	PACSIN3
	ADGRE5
	SLC16A1
	ARPC1B
	LGALS1
	CYBRD1
	ANXA11
	FASN
	GNAS
	EEF1A1
	GNB1
	CAMK2D
	VAMP3
	LTBP1
	HLA-A
	RNH1
	HGS
	SPP2
	RPS3
	ENPP1
	AHNAK2
	GNAQ
	STAM
	CACNA2D1
	RPS16
	CPNE3
	MSN
	AHNAK
	SNX18
	RRAGC
	TSPAN9
	STX12
	CHMP4A
	YWHAG
	KIDINS220
	ADAM10
	CHMP4B
	YES1
	ADGRL2
	PTGES3
	GDI2
	NIBAN2
	ADAM17
	ANXA5
	CD9
	EHD2
	SLC35F6
	PYGB
	IST1
	S100A11
	ARPC2
	PTPRA
	PLP2
	CLTA
	CD44
	RPL5
	PLCD1
	EIF5A
	PEPD
	ANXA4
	GABARAP
	ATP1A1
	RP2
	STX4
	DDR2
	STOM
	CCT3
	NME2
	TMSB4X
	NAP1L1
	SRPX
	DDAH2
	TTYH3
	CRIP2
	TNC
	GPC6
	CD81
	BASP1
	EVL
	DLG1
	PLS3
	DYNLL2
	CLEC11A
	MYH9
	IQGAP1
	THY1
	MYADM
	PDLIM5
	NT5E
	NCSTN
	SCAMP3
	NID2
	CTNNA1
	SYPL1
	SLC44A1
	UBTD1
	RAB22A
	NRAS
	RAB35
	DDAH1
	H4C1
	CANX
	CD59
	FERMT2
	ANXA2
	AKAP12
	LRRN4CL
	HEBP1
	CAP1
	MAMDC2
	PLXNB2
	ANXA6
	FKBP1A
	PFN2
	RALB
	S100A13
	RPS27L
	CD47
	CAVIN1
	MYO1B
	GPC4
	VIM
	FBLN2
	GNA11
	CSRP1
	ITGB5
	LGALS3
	RDX
	ANXA1
	EEF1B2
	ARF4
	HSPA8
	CLDND1
	AP2A2
	LPAR1
	CAPG
	RRAS2
	MYO1D
	NME1
	RPL27
	HGSNAT
	RPL10
	MMP14
	GNG12
	SLC30A1
	MYOF
	ITGA7
	ECM1
	G6PD
	RELN
	RAB13
	GOLGA7
	ITGAV
	CMPK1
	RPS8
	MAP4K4
	STXBP3
	FMNL2
	HSPA4
	CLIC4
	GSTO1
	AP2M1
	SLK
	ESD
	KCTD12
	ALDH8A1
	PTPRK
	EDIL3
	EGFR
	FARP1
	CTNNB1
	ATP2B1
	EPB41L3
	SRGAP2
	SCAMP2
	RAP2C
	MVP
	NQO1
	ZDHHC5
	CPM
	SNAP23
	MT1X
	NCALD
	CTNND1
	RPL13
	ATP2B4
	ADD3
	HRAS
	RFTN1
	AKR1C2
	RAB23
	MYO1C
	SLC7A5
	ATL3
	CD276
	ATP1B3
	SLC39A14
	BZW2
	KIF5A
	TMBIM1
	SLC3A2
	SNTB1
	TUBB1
	EFR3A
	MPZL1
	CNP
	PRG4
	RUVBL2
	XPNPEP2
	ACVR1
	ANPEP
	EPB41L2
	SLC43A3
	RPS4X
	VAT1
	HLA-B
	SRM
	CD151
	BDH2
	ITGA3
	NRP1
	NEDD4L
	TRIM47
	TMED10
	PGRMC2
	CD55
	ANKH
	H2AC20
	ENG
	BDKRB2
	PPA1
	AP2B1
	FHL2
	CASK
	CTTN
	RTN4
	PDIA3
	RPL27A
	NNMT
	ARL8B
	RHBDF1
	LIN7C
	RHOB
	RPS11
	EPHX1
	RALA
	GARS1
	SLC38A2
	ST13
	STAT1
	ACTR1A
	PTTG1IP
	STEAP4
	FAP
	AKR1C1
	RPS23
	MME
	MYL6
	ITGA10
	SLC16A2
	VPS25
	DCUN1D3
	GLUL
	PFKL
	CD82
	CORO1B
	DPP4
	ALPL
	UCHL1
	AIDA
	PRKAA1
	GPNMB
	RPS18
	TMEM119
	THBD
	PLEKHO2
	TUBB6
	HLA-C
	MEAK7
	CHI3L1
	BAG2
	TSPAN5
	MAPK3
	CLDN11
	GIPC1
	STUB1
	RER1
	PITPNB
	CCNY
	ARPC5
	USP5
	CALM3
	CCN5
	SLC29A1
	SLC17A5
	TMED9
	TWF2
	TPT1
	EPHA4
	LAMTOR1
	EVA1B
	LHFPL6
	TNS1
	LRSAM1
	MMRN1
	SURF4
	PPFIBP1
	MGST1
	FGFR1
	TPD52L2
	GGH
	RPS6
	MFSD1
	CHMP1A
	NUAK1
	CILP
	ATP6V0A1
	MYO1E
	CHMP6
	PLPP1
	COL2A1
	GLG1
	GULP1
	CCM2
	RPS25
	COL4A3
	FRMD8
	LNPEP
	EDIL3
	ATRN
	APOM
	CP
	HPR
	AGT
	APOH
	LRG1
	ALB
	TF
	KRT1
	SERPINE1
	SERPINA7
	HAPLN1
	KRT10
	KRT5
	ANPEP
	CPN1
	COL5A1
	BGN
	KRT9
	KRT2
	BTD
	LUM
	SPP2
	TGFBI
	ABI3BP
	PDCD6IP
	HTRA1
	C1RL
	EMILIN1
	MSN
	TEC
	UCHL1
	S100A11
	CFL1
	LAP3
	SOD1
	ANXA1
	PSAP
	S100A6
	PLS3
	HSPA8
	TUBA1A
	GSTO1
	HBA2
	CXCL1
	CAPN2
	IL8; CXCL8
	TNFAIP6
	HSPA5
	LMNA
	ACTB
	GSN
	COL6A2
	PFN1
	DPP4
	P4HB
	CXCL6
	TXN
	TUBB2A
	PGAM1
	CCT8
	VCL
	LGALS3
	PGK1
	CALM3
	YWHAZ
	LGALS3BP
	ARPC1B
	HSPD1
	CARD10
	CALM2
	CALM1
	LOC643576
	HBA1
	WDR19
	APOA1
	PAFAH1B2
	COL6A1
	ECM1
	SPON2
	FN1
	SERPINE1
	MMP1
	S100A11
	SLC16A3
	APP
	RPL28
	OLFML3
	SRPX2
	TIMP1
	DCN
	CD59
	POSTN
	ANPEP
	COL6A2
	COL6A3
	LOXL2
	COL7A1
	GAS6
	COTL1
	CD81
	S100A13
	SLC16A1
	TIMP3
	COL12A1
	TGFBI
	LGALS1
	CYR61
	COL5A1
	CAP1
	STIP1
	PCOLCE
	TPM2
	A2M
	SDC4
	TPM3
	EFEMP1
	ERP29
	PZP
	NRP1
	LGALS3BP
	CCDC80
	CLEC11A
	TPM1
	SPOCK1
	CALU
	COMP
	KRT1
	COL3A1
	HIST1H1C
	LDHA
	ANXA2
	JCHAIN
	GPC1
	HSPE1
	ITGA2
	CXCL6
	MMP3
	SERPINH1
	PPIB
	ITGB1
	CANX
	B2M
	CLDN11
	CTGF
	STC1
	RPL4
	MFGE8
	NT5E
	SERPINF1
	LTBP2
	SNRPE
	KCTD12
	ITIH1
	MYH9
	LTBP1
	INHBA
	PRDX2
	ITIH3
	RPS28
	TPM4
	MPST
	HDHD2
	SELENBP1
	ALDH6A1
	PRPF19
	UBA1
	YWHAH
	THOP1
	RAB2A
	PSMC3
	ACOT7
	EIF4E
	PFKP
	UCHL3
	GMPPA
	CRYM
	RAC1
	SPON1
	AKR1A1
	GSTM1
	AP1B1
	MDH2
	PTGR2
	BASP1
	SSB
	FKBP4
	CMBL
	MPI
	PEA15
	PRDX5
	TXNL1
	INS
	RPS26
	FKBP1A
	BMP1
	HSPG2
	GSTM3
	CARHSP1
	HPRT1
	NCL
	CKMT1A
	PCCB
	CRABP1
	MMP19
	TPI1
	SEPTIN11
	PGAM1
	PPIA
	KRT8
	GOT1
	WDR61
	PRKAR1A
	RAB5B
	AK1
	C1orf123
	ECHS1
	DHDH
	BLVRB
	ARMT1
	AKR1B1
	PNP
	HNRNPA3
	RNASE4
	GORASP2
	THBS2
	IGHG4
	C6
	EFEMP2
	ECH1
	SFRP1
	TNC
	SVEP1
	MATN2
	SNX3
	TCEB2
	MMP10
	COL4A6
	ARHGDIA
	LPL
	UBL3
	AEBP1
	PSMB6
	NAMPT
	PFDN6
	SRPX
	IQGAP1
	PAK2
	SLC19A1
	S1PR2
	TOMM40
	MFAP5
	MGLL
	MAP4
	COL5A3
	TWF2
	PLXNA1
	CCDC80
	RARRES2
	PGM2
	S100A6
	MIF
	UAP1
	VAMP5
	LAMA4
	ECM2
	PCOLCE2
	RPL10A
	TAOK3
	AHCY
	NPTN
	LDHA
	CLEC3B
	SLC9A1
	HGS
	SRM
	PODN
	MFAP4
	RASA3
	EPB41L3
	ELN
	PDCD6
	CTSK
	CLEC11A
	ADAMTS4
	SSB
	DPT
	SMOC1
	FBLN2
	SCPEP1
	ATP5F1A
	OLFML1
	FBLN5
	CCBE1
	AK2
	FABP5
	STAM
	S100A13
	SPON1
	PANX1
	TNKS1BP1
	SLC25A6
	ABHD14B
	NANS
	ITPA
	SLC1A3
	SLC39A10
	ATP2B4
	MXRA8
	UQCRQ
	PRG4
	SRI
	HTRA1
	RPL27
	PPP1CA
	SOD3
	CLDND1
	ENPP1
	COL16A1
	SLC2A3
	GNA11
	COL15A1
	MAP1B
	PDGFRB
	NME1
	UQCRFS1
	HS3ST3A1
	ANPEP
	ESD
	EMILIN2
	NME2
	ADH5
	ST13
	ROBO4
	PHB2
	ARF6
	OLFML2A
	TIMP3
	ANGPTL4
	MPP6
	RACGAP1
	MXRA5
	RALA
	HAS2
	SLC44A1
	SSBP1
	MT-CO2
	PGM3
	MYO1D
	STOML2
	CILP
	ATP8B1
	CHRD
	CPXM1
	S100A4
	XPNPEP2
	CFD
	ENPP2
	CCN5
	SCG2
	HPCAL1
	ERC1
	HSPA8
	CXCL5
	RAB18
	ITGA10
	EIF6
	ASS1
	SLC25A1
	HACD3
	FAM126A
	CPE
	ADAMTS7
	YWHAQ
	ATP5F1B
	SFRP2
	LOXL1
	RAB8B
	PLPP3
	NAXE
	DAG1
	STIP1
	ARHGAP18
	LTBP2
	HGF
	ATP1B1
	ERBIN
	ATP5PO
	RAB1A
	COX4I1
	POR
	LGALS3
	WNT5B
	ANXA6
	MYO1B
	MOXD1
	TPT1
	LUM
	DDAH1
	STEAP1
	FH
	ATP1A1
	GNAS
	EGFR
	NAPA
	PGD
	VANGL1
	CD109
	GART
	GPI
	PPIA
	ECHDC1
	POSTN
	NCS1
	PCNA
	TFG
	MGST1
	SLC16A7
	SURF4
	HSPE1
	ADAM9
	ATP5F1C
	RDX
	SRGAP1
	PHB
	LRRC59
	PFDN2
	LETM1
	CPNE3
	SARS1
	ETFB
	KCTD12
	TENM3
	FSCN1
	ATAD3B
	NDRG1
	NLN
	TRAPPC3
	AKR1C1
	BSG
	TNC
	OMD
	MYOF
	OGN
	ACAT2
	RECK
	CSE1L
	ADSS2
	ATIC
	SLC25A3
	HSPA4
	ANXA5
	RAB2A
	TNXB
	APEH
	BLMH
	EPB41L2
	CD44
	F3
	LRRC8A
	HK1
	COX6C
	RP2
	PSMD6
	PLPP1
	AP1G1
	GDI2
	VIM
	GPC6
	LIPA
	CAPG
	SLC12A4
	NTNG1
	ENO1
	VDAC1
	MTDH
	PGAM1
	SNED1
	GREM1
	FSTL1
	TXN
	BAX
	PDCD10
	TMEM119
	AKR1B1
	RPN2
	SLC1A5
	CD276
	CALM1
	AKAP12
	CAVIN3
	TXNL1
	AHNAK
	CAV1
	S100A10
	SLC38A5
	ATP5PB
	TPI1
	ATOX1
	CTSC
	RAC1
	TMEM33
	EIF4H
	RPS12
	TMED5
	TP53I3
	DDOST
	ATP2A2
	LTBP1
	SLIT2
	PRDX4
	XPNPEP1
	TPBG
	COX5B
	FKBP11
	COL11A1
	FAS
	UQCRC2
	RPN1
	OLFML2B
	PRDX3
	SRGN
	CD59
	TMEM43
	SLC43A3
	HPRT1
	CPNE1
	CXCL12
	ANTXR2
	RTN4
	APRT
	ARHGDIA
	CYB5R3
	RPS17
	SRPX2
	FAM180A
	LPAR1
	EEF2
	RNH1
	MFAP2
	NAGK
	EFHD2
	SGTA
	FAM3C
	ATL3
	SLC16A1
	CLDN11
	ANXA4
	RAB21
	MMP3
	PARK7
	CHP1
	NIBAN1
	REEP5
	SLC39A14
	ATP2B2
	GLRX3
	UBE2V2
	CALR
	ANO6
	STXBP1
	PTP4A2
	GNPDA1
	CDCP1
	ATP5PD
	GALK1
	PRKCSH
	FBN1
	ENO2
	CLIC1
	CAPRIN1
	TFRC
	PTGS1
	CAB39
	SRC
	MYO1E
	ACE
	ATP1B3
	VDAC3
	ANXA7
	RAB13
	GPD2
	SLC7A1
	RAB1B
	RAP2B
	LDHB
	ENG
	CCT7
	EFR3A
	PSMB10
	FARP1
	GBE1
	HS1
	YWHAB
	YWHAE
	YWHAG
	SFN
	YWHAQ
	YWHAZ
	PLCH1
	DECR1
	PSMC6
	PSMC1
	PSMD12
	PSMD2
	PSMD3
	PSMD7
	BPNT1
	HSD17B10
	HIBADH
	RPS12
	RPS15A
	RPS17
	RPS2
	RPS25
	RPS28
	RPS3A
	RPS4X
	RPS5
	RPS7
	RPS8
	RPS9
	RPSA
	ABAT
	NT5E
	HSPD1
	TROVE2
	RPLP0
	RPLP2
	RPL10A
	RPL11
	RPL18A
	RPL23
	RPL24
	RPL27A
	RPL3
	RPL36
	RPL4
	PGD
	MMP2
	HSPA5
	ANP32E
	ACTA2
	ACTB
	ACTR2
	ARPC1A
	ARPC1B
	ARPC2
	ARPC3
	ACTR3
	APEH
	DBI
	ACOT2
	APRT
	AHCY
	AK2
	AK1
	CAP1
	MOCS3
	ARF3
	ARF4
	AGRN
	AKR1A1
	ALDH2
	AOX1
	AKR1B1
	ABHD14B
	SERPINF2
	AHSG
	A2M
	ACTN1
	ACTN4
	ACTR1A
	ENO1
	AFP
	ACY1
	RNPEP
	ANPEP
	APP
	ANXA1
	ANXA2
	ANXA4
	ANXA5
	ANXA6
	SERPINC1
	AP1B1
	AP1M1
	AP2M1
	APOA1
	APOA4
	RARS
	NARS
	GOT1
	GOT2
	DARS
	DNPEP
	PEA15
	ATP5A1
	ATP5B
	ACLY
	PFKL
	PFKM
	PFKP
	DDX1
	EPB41L3
	HSPG2
	APOH
	B2M
	EPRS
	ATIC
	BGN
	BASP1
	MTHFD1
	CAB39
	CADPS
	CALM1
	CANX
	CAPNS1
	CAPN2
	CNN1
	CALR
	CALU
	PRKACA
	PRKAR2B
	CA2
	CPD
	CPE
	CPN1
	CTSB
	CD109
	ALCAM
	CD44
	CADM1
	CLIC1
	CHGA
	CS
	CLTC
	F5
	COPA
	COPG1
	CFL1
	COL1A1
	COL4A1
	COL5A1
	COL6A1
	COL12A1
	COL1A2
	COL6A2
	COL6A3
	C1R
	C2
	C3
	C4A
	C7
	CFH
	COPS2
	COPS4
	CORO1C
	MRC2
	CUL4B
	CAND1
	CXCL5
	CST3
	CYB5A
	CYCS
	ACO1
	DYNC1H1
	DCN
	ALAD
	DES
	DSTN
	DLD
	DLST
	QDPR
	DPYSL2
	DPYSL3
	CTSC
	DDB1
	DBNL
	DCTN1
	DCTN2
	DNM1L
	DYNLL1
	HUWE1
	EML2
	ENPP2
	EFEMP1
	EHD2
	EHD4
	ETFA
	EEF1A1
	EEF1B2
	EEF1G
	EEF2
	EMILIN1
	ERP29
	ERP44
	HSP90B1
	STOM
	C11orf54
	EIF4A2
	ETF1
	EIF3A
	EIF3B
	EIF3CL
	EIF3L
	EIF5A
	XPO1
	ECM1
	EZR
	CAPZA1
	CAPZA2
	CAPZB
	FDPS
	FSCN1
	FASN
	FTH1
	FTL
	FBN1
	FGB
	FN1
	FBLN1
	FLNA
	FLNB
	FLNC
	FSTL1
	ALDOA
	ALDOC
	LGALS1
	LGALS3BP
	ENO2
	GGH
	POFUT2
	GSN
	USO1
	GMFB
	GNPDA1
	G6PD
	GPI
	GLUD1
	QARS
	GSTA4
	GSTM1
	GSTM2
	GSTM5
	GSTO1
	GSTP1
	GAPDH
	GARS
	PYGB
	GLOD4
	GAS6
	RAN
	SAR1A
	GNAI2
	GNB2
	GNAS
	GNB2L1
	GUK1
	HDHD2
	HSPA1A
	HSPA4
	HSPA8
	TRAP1
	HSPB1
	HSP90AA2P
	HSP90AA1
	HSP90AB1
	HBA1
	HBB
	HBG1
	HPX
	HGFAC
	HDGF
	HNRNPAB
	HNRNPA3
	HNRNPD
	HNRNPK
	HNRNPR
	HNRNPA2B1
	HK1
	HMGB1
	HARS
	HIST1H4A
	ST13
	HPRT1
	HYOU1
	IGHG1
	IGHG4
	JCHAIN
	IGLL5
	IGSF1
	KPNB1
	IPO5
	IPO7
	PPA2
	PPA1
	IGFBP4
	IGFBP7
	IGFALS
	ITGB1
	ILKAP
	ITIH1
	ITIH2
	ITIH3
	ITIH4
	MMP1
	IDH1
	IDH2
	KRT10
	KRT16
	KRT9
	KRT1
	KRT2
	KRT5
	KRT8
	KTN1
	MFGE8
	LTF
	LMNB1
	LAMA4
	LAMB1
	LAMC1
	LTBP1
	LZTFL1
	LDHA
	LDHB
	LUM
	CTSA
	LOXL2
	MVP
	MDH1
	MDH2
	MCTS1
	GMPPB
	MMP19
	TIMP1
	TIMP2
	MT1G
	METAP2
	MARS
	MAP1B
	MAP4
	MAPRE1
	ALDH1L2
	MAPK1
	MSN
	PAICS
	MYL6
	MYL12B
	MYH11
	MYH9
	MTPN
	DDAH1
	DDAH2
	PGLYRP2
	NQO1
	APOA1BP
	NEDD8
	UBA3
	AHNAK
	PCSK1
	PCSK2
	SCG5
	NRCAM
	NRP1
	VGF
	GANAB
	NUTF2
	NUCB1
	NUCB2
	NCL
	NPM1
	NME1
	NME2
	OLA1
	OSTF1
	PTMS
	PTX3
	PAM
	PPIA
	PPIB
	PPIE
	FKBP1A
	FKBP2
	FKBP4
	POSTN
	PXDN
	PRDX1
	PRDX2
	PRDX4
	PRDX5
	PRDX6
	PEBP1
	PGM3
	PGK1
	PGAM1
	PPCS
	SERPINF1
	SERPING1
	SERPINE1
	PLG
	LCP1
	PLS3
	PAFAH1B2
	PLEC
	PUF60
	PABPC1
	PTRF
	POTEJ
	PFDN2
	PFDN6
	PZP
	LMNA
	PGAM4
	PCOLCE
	COLGALT1
	PLOD1
	PFN1
	PFN2
	PDCD6IP
	PCNA
	PA2G4
	LRP1
	PSAP
	PTGES3
	PSME1
	PSMA1
	PSMA2
	PSMA3
	PSMA4
	PSMA5
	PSMA6
	PSMA7
	PSMB1
	PSMB2
	PSMB3
	PSMB4
	PSMB5
	CUTA
	PARK7
	PDIA3
	PDIA4
	P4HB
	FAM49B
	LZIC
	MGEA5
	PPP1R7
	S100A13
	S100A16
	S100A4
	S100A6
	SET
	TGM2
	PCMT1
	F2
	PTMA
	PCBD1
	NPEPPS
	HSP90AB4P
	PLBD2
	PKM
	GDI1
	GDI2
	AKT1
	RDX
	IQGAP1
	RSU1
	RAB11B
	RAB14
	RAB2A
	RAB7A
	RAP1BL
	RCN1
	RCN3
	ALDH1A1
	ALDH1A2
	RARRES2
	RBP1
	ARHGDIA
	RHOC
	RUVBL1
	SCG2
	SCG3
	SELENBP1
	SEMA7A
	SEPTIN2
	SEPTIN9
	SHMT2
	HTRA1
	PAK2
	PPP2R2D
	PPP2R1B
	PPP2R4
	PPP5C
	PPP1CA
	SARS
	TF
	SERPINH1
	ALB
	ESD
	SH3BGRL3
	SH3BGRL
	STAT1
	SSBP1
	SGTA
	MTAP
	ATP1A1
	SPARC
	SPTAN1
	SPTBN1
	DDX39B
	SPON2
	SND1
	STMN1
	HSPA9
	STIP1
	QSOX1
	SOD1
	SRPX
	VAT1
	VAT1L
	TLN1
	CCT2
	CCT4
	CCT3
	CCT8
	SPOCK1
	THOP1
	TXNDC12
	TXN
	TXNRD1
	TARS
	THBS1
	THBS4
	TMSB10
	TMSB4X
	SERPINA7
	TALDO1
	TFRC
	TGFBI
	TAGLN
	TAGLN2
	VCP
	TPT1
	TSN
	HADHA
	TPI1
	TMOD2
	TPM1
	TPM3
	TPM4
	TPM2
	WARS
	TUBA1B
	TUBB
	TWF1
	USP14
	USP7
	UCHL1
	UCHL3
	RPS27A
	UBE2K
	UBE2L3
	UBE2N
	UBE2V1
	UFC1
	UBA1
	UBA6
	UGGT1
	CMPK1
	C14orf166
	UROD
	UGP2
	RAD23B
	VARS
	AVP
	VCAN
	VAMP2
	VAMP3
	LMAN2
	VIM
	VCL
	GC
	VTN
	CACNA2D1
	ATP6V0A1
	ATP6V1A
	ATP6V1B2
	WDR1
	LRRC15
	LAMB2
	ALDOB
	NDRG1
	HS3ST3B1; HS3ST3A1; HS3ST6
	DDAH2
	F13A1
	IGJ
	THBD
	C6
	CRABP2
	GGT5
	AKR1C1; AKR1C3; AKR1C4; AKR1C2
	MARCKSL1
	H3F3A; H3F3C; HIST2H3A; HIST3H3; HIST1H3A
	EFR3A
	CD248
	LGALS8
	PODXL
	MGAM
	DNAJB6
	CRLF1
	BCAR3
	KBTBD11
	MYO1D
	F9
	NGF
	PENK
	FGG
	RPLP1
	SOD3
	IFITM1; IFITM2; IFITM3
	LMNB1
	NMBR
	RNASE4
	GJC1
	STAT5B; STAT5A
	LRPPRC
	FXR1
	MMP16
	ALDH18A1
	RPL8
	TNFAIP6
	SET; SETSIP
	COL7A1
	UBXN1
	SPOCK1
	ENPP2
	PDE3A
	SLC9A3R2
	SYPL1
	KIAA0753
	ARID4B
	KCTD12; KCTD16
	C3P1
	CHMP1B
	TRMT11
	FBXO11
	PDPN
	SUPV3 L1
	INTS1
	CLHC1
	SYMPK
	ART4
	TGS1
	SETD2
	ITFG3
	TSPYL2
	C3orf14
	CELSR1
	PURG
	PALD1
	MACF1
	STK24
	COL6A3
	FN1
	COL12A1
	HSPG2
	ANPEP
	FLNA
	COL6A1
	PTGFRN
	APOB
	ANXA2; ANXA2P2
	ANXA6
	MSN
	CLTC
	TGFBI
	VIM
	COL6A2
	PKM
	EDIL3
	ITGAV
	FAP
	PDCD6IP
	ITGA2
	ITGB1
	NT5E
	ATP2B4
	ACTG1
	HSPA8
	ACTN1
	EEF2
	MFGE8
	ANXA1
	ANXA5
	NRP1
	GNAI2
	ATP1A1
	ITGA5
	LRP1
	MVP
	TLN1
	LAMC1
	MYH9
	GDI2
	TUBB4B; TUBB4A
	LAMA4
	CD109
	MYO1C
	TUBA1B; TUBA4A
	LGALS3BP
	PTK7
	AGRN
	LDHA
	ALDOA
	GAPDH
	SERPINE1
	HLA-A
	DPP4
	CTNNA1
	YWHAE
	AHNAK
	PXDN
	EHD1
	COL1A2
	HSP90AB1
	TPI1
[truncated: 8,616 more rows]

## Sheet: Unique recurrent proteins
	Unique Recurrent MSC-EV cargo proteins across all 17 datasets (BM+AD+UC)
	Unique Proteins	Reported in (n) datasets
	ANPEP	11
	PDCD6IP	11
	LGALS3BP	11
	FN1	10
	EDIL3	10
	YWHAQ	10
	ARPC1B	10
	PLS3	10
	ANXA6	10
	VIM	10
	FLNA	9
	COL6A3	9
	HSPG2	9
	COL6A1	9
	MMP2	9
	EMILIN1	9
	FLNC	9
	PDIA3	9
	FARP1	9
	CLIC1	9
	MSN	9
	GDI2	9
	ANXA5	9
	S100A11	9
	CD44	9
	ATP1A1	9
	STOM	9
	BASP1	9
	MYH9	9
	IQGAP1	9
	CAP1	9
	ANXA1	9
	HSPA8	9
	SERPINE1	9
	TGFBI	9
	COL6A2	9
	COL12A1	9
	LDHA	9
	MFGE8	9
	ACTN1	9
	HLA-B	8
	NID2	8
	SLC44A1	8
	SRPX	8
	PCOLCE	8
	HSP90AA1	8
	VCAN	8
	SDCBP	8
	GSN	8
	C1R	8
	THY1	8
	ENG	8
	TAGLN	8
	RPS8	8
	HSP90B1	8
	CCT2	8
	ITGA3	8
	MYO1B	8
	SLC3A2	8
	TTYH3	8
	MVP	8
	PLOD1	8
	PRDX1	8
	CAPZB	8
	CAND1	8
	LGALS1	8
	FASN	8
	GNAS	8
	HLA-A	8
	AHNAK	8
	YWHAG	8
	PYGB	8
	ANXA4	8
	CCT3	8
	NT5E	8
	S100A13	8
	ARF4	8
	NME1	8
	HSPA4	8
	VAT1	8
	NRP1	8
	UCHL1	8
	HLA-C	8
	CFL1	8
	PGAM1	8
	VCL	8
	PGK1	8
	YWHAZ	8
	APOA1	8
	SERPINH1	8
	PPIB	8
	ITGB1	8
	UBA1	8
	TPI1	8
	PPIA	8
	FSCN1	8
	ATIC	8
	ENO1	8
	EEF2	8
	YWHAB	8
	ACTN4	8
	CLTC	8
	DPYSL3	8
	EZR	8
	FLNB	8
	HSP90AB1	8
	PTX3	8
	PXDN	8
	PRDX6	8
	PKM	8
	QSOX1	8
	TLN1	8
	CCT4	8
	VCP	8
	SERPINE2	8
	LAMA4	7
	DCN	7
	GAS6	7
	TIMP1	7
	HTRA1	7
	CD9	7
	LAMC1	7
	HPX	7
	RPSA	7
	EEF1G	7
	APOH	7
	CD276	7
	SLC16A3	7
	SERPINF1	7
	NCL	7
	B2M	7
	NPM1	7
	FTL	7
	KRT1	7
	MDH1	7
	NPTN	7
	NRP2	7
	ACTR2	7
	TIMP3	7
	RPL18A	7
	SLC16A1	7
	ANXA11	7
	LTBP1	7
	CACNA2D1	7
	ADAM10	7
	EHD2	7
	ARPC2	7
	CD81	7
	MYADM	7
	CTNNA1	7
	ANXA2	7
	PLXNB2	7
	CSRP1	7
	LGALS3	7
	RDX	7
	GNG12	7
	MYOF	7
	ITGAV	7
	CLIC4	7
	GSTO1	7
	ESD	7
	CTNNB1	7
	ATP2B4	7
	ATP1B3	7
	SLC39A14	7
	EPB41L2	7
	AP2B1	7
	RTN4	7
	RALA	7
	SLC38A2	7
	MME	7
	MYL6	7
	DPP4	7
	GGH	7
	TF	7
	COL5A1	7
	LUM	7
	HSPA5	7
	TXN	7
	CCT8	7
	HBA1	7
	LOXL2	7
	STIP1	7
	A2M	7
	ITGA2	7
	TPM4	7
	PFKP	7
	RAC1	7
	THBS2	7
	ARHGDIA	7
	RAB1A	7
	PGD	7
	GPI	7
	BSG	7
	SLC1A5	7
	PARK7	7
	CALR	7
	FBN1	7
	TFRC	7
	ANXA7	7
	LDHB	7
	YWHAE	7
	ACTR3	7
	ACLY	7
	COL1A1	7
	COL1A2	7
	C3	7
	DYNC1H1	7
	DSTN	7
	EHD4	7
	ALDOA	7
	GAPDH	7
	RAN	7
	GNAI2	7
	ITIH2	7
	IDH1	7
	RAB7A	7
	TAGLN2	7
	TUBB	7
	WDR1	7
	JUP	7
	GNAQ	6
	MTHFD1	6
	C1S	6
	APOD	6
	PTGES3	6
	CAV1	6
	PSMA1	6
	IGHG1	6
	LAMB1	6
	SPARC	6
	FBLN1	6
	RPLP2	6
	CCDC80	6
	TUBB3	6
	PGLYRP2	6
	MARCKS	6
	FERMT2	6
	GJA1	6
	SLC1A4	6
	CLDN11	6
	PDCD6	6
	TPM2	6
	KRT5	6
	KRT9	6
	KRT2	6
	KRT10	6
	HGFAC	6
	ITGA5	6
	CDH13	6
	CAB39	6
	PFN1	6
	LAMP2	6
	GNB1	6
	RNH1	6
	RPS3	6
	ENPP1	6
	STAM	6
	RPS16	6
	CHMP4B	6
	IST1	6
	TNC	6
	SCAMP3	6
	CANX	6
	CD59	6
	FKBP1A	6
	GNA11	6
	RRAS2	6
	RPL27	6
	MMP14	6
	G6PD	6
	RAB13	6
	EGFR	6
	ATP2B1	6
	CTNND1	6
	MYO1C	6
	SLC7A5	6
	MPZL1	6
	RPS4X	6
	RPL27A	6
	NNMT	6
	FAP	6
	RPS18	6
	TUBB6	6
	RPS25	6
	CP	6
	ALB	6
	SERPINA7	6
	CPN1	6
	BGN	6
	CAPN2	6
	ACTB	6
	P4HB	6
	CXCL6	6
	SPON2	6
	MMP1	6
	POSTN	6
	TPM3	6
	TPM1	6
	COL3A1	6
	RPL4	6
	ITIH1	6
	PRDX2	6
	RAB2A	6
	KRT8	6
	AKR1B1	6
	AHCY	6
	SRI	6
	CD109	6
	RPS12	6
	ANTXR2	6
	APRT	6
	CDCP1	6
	RPS2	6
	ARPC3	6
	AGRN	6
	COPA	6
	CORO1C	6
	MRC2	6
	DPYSL2	6
	CAPZA1	6
	GSTP1	6
	KPNB1	6
	IPO5	6
	ITIH4	6
	NUCB1	6
	PLEC	6
	LRP1	6
	PSMA3	6
	PSMA5	6
	PSMB1	6
	TGM2	6
	RAB14	6
	SPTBN1	6
	SND1	6
	TALDO1	6
	PTK7	6
	EHD1	6
	HP	6
	EPHA2	6
	CDC42	6
	SLC44A2	6
	EIF4A1	6
	CYFIP1	6
	KRT18	6
	RAP1B	6
	AP2A1	6
	CLU	6
	NID1	5
	LAMA2	5
	FBLN2	5
	TIMP2	5
	TSPAN4	5
	CHI3L1	5
	MVB12A	5
	PSAT1	5
	NTM	5
	NCKAP1	5
	GARS1	5
	MCAM	5
	LTBP2	5
	EFEMP2	5
	MAMDC2	5
	CTSB	5
	SERPINF2	5
	TOM1	5
	SERPIND1	5
	TFG	5
	PCBP1	5
	GNA13	5
	ADAM9	5
	CLMP	5
	DIP2B	5
	RHOG	5
	RPLP0	5
	TPBG	5
	KRAS	5
	RAB34	5
	EEF1A1	5
	HGS	5
	SPP2	5
	CPNE3	5
	TSPAN9	5
	STX12	5
	YES1	5
	STX4	5
	NME2	5
	TMSB4X	5
	DDAH2	5
	GPC6	5
	DLG1	5
	CLEC11A	5
	NCSTN	5
	DDAH1	5
	H4C1	5
	AKAP12	5
	HEBP1	5
	RALB	5
	CD47	5
	ITGB5	5
	LPAR1	5
	ECM1	5
	GOLGA7	5
	STXBP3	5
	AP2M1	5
	KCTD12	5
	EPB41L3	5
	SNAP23	5
	RFTN1	5
	RAB23	5
	ATL3	5
	SRM	5
	CD151	5
	PPA1	5
	CASK	5
	CTTN	5
	STAT1	5
	RPS23	5
	PFKL	5
	CD82	5
	ARPC5	5
	SURF4	5
	RPS6	5
	ATP6V0A1	5
	ATRN	5
	HAPLN1	5
	C1RL	5
	S100A6	5
	LMNA	5
	OLFML3	5
	SRPX2	5
	PZP	5
	GPC1	5
	STC1	5
	RPS28	5
	AP1B1	5
	MDH2	5
	PEA15	5
	GSTM3	5
	HPRT1	5
	RAB5B	5
	PNP	5
	PLXNA1	5
	MIF	5
	RPL10A	5
	FABP5	5
	MAP1B	5
	PDGFRB	5
	HAS2	5
	PGM3	5
	S100A4	5
	NAPA	5
	TENM3	5
	FSTL1	5
	S100A10	5
	PRDX4	5
	FAS	5
	CYB5R3	5
	RAB21	5
	ANO6	5
	STXBP1	5
	ENO2	5
	SRC	5
	SLC7A1	5
	CCT7	5
	GBE1	5
	PSMC6	5
	PSMD12	5
	PSMD2	5
	RPS3A	5
	RPS9	5
	RPL11	5
	RPL24	5
	AHSG	5
	SERPINC1	5
	APOA4	5
	ALCAM	5
	DCTN1	5
	EIF3A	5
	FTH1	5
	ALDOC	5
	GNB2	5
	HSPB1	5
	HBB	5
	IPO7	5
	IGFBP7	5
	IDH2	5
	PAICS	5
	NUTF2	5
	PEBP1	5
	SERPING1	5
	PLG	5
	PSMA2	5
	PSMA4	5
	PSMA6	5
	PSMB2	5
	PSMB5	5
	PDIA4	5
	F2	5
	NPEPPS	5
	GDI1	5
	RUVBL1	5
	SEPTIN2	5
	SPTAN1	5
	THBS1	5
	UBE2L3	5
	UGP2	5
	RAD23B	5
	GC	5
	VTN	5
	APOB	5
	ITGB3	5
	ITGA4	5
	COL18A1	5
	APOE	5
	PYGL	5
	LAMP1	5
	PPP2R1A	5
	ITGA1	5
	BST1	5
	TSG101	5
	GNAI3	5
	RRAS	5
	SLC2A1	5
	CBR1	5
	RPL7	5
	TKT	5
	SCARB2	5
	TSPAN14	5
	IGSF8	5
	GLIPR2	5
	IGKC	5
	ICAM1	5
	C4B	5
	FLT1	5
	RPL12	5
	PGM1	5
	PLTP	5
	ARPC4	5
	PSMC5	5
	PAPPA	5
	ZYX	5
	IL1RAP	5
	HEG1	5
	WASF2	5
	TCP1	5
	CSPG4	5
	PLOD2	5
	ARCN1	5
	FLOT1	5
	IGHM	5
	ITGA6	5
	PSD3	4
	PLSCR3	4
	CYBRD1	4
	LAMB2	4
	CTHRC1	4
	IGHG2	4
	FGB	4
	AXL	4
	AEBP1	4
	CNDP2	4
	MEAK7	4
	SFN	4
	IGFALS	4
	PAFAH1B1	4
	GFPT1	4
	TAOK3	4
	IGHG4	4
	FGA	4
	FAT1	4
	SVEP1	4
	CST3	4
	FGFR1	4
	NACA	4
	ST13	4
	HMGB1	4
	SFRP1	4
	ACE	4
	GGT5	4
	CKM	4
	CD46	4
	KRT14	4
	KRT16	4
	PLXNA2	4
	DNASE1L1	4
	RAP2B	4
	RPS14	4
	ATP6V1B2	4
	RRAGC	4
	CHMP4A	4
	PTPRA	4
	RPL5	4
	EIF5A	4
	PEPD	4
	RP2	4
	DDR2	4
	NAP1L1	4
	PDLIM5	4
	SYPL1	4
	RAB35	4
	PFN2	4
	CAVIN1	4
	EEF1B2	4
	CLDND1	4
	AP2A2	4
	MYO1D	4
	RAP2C	4
	NQO1	4
	ZDHHC5	4
	RPL13	4
	TMBIM1	4
	EFR3A	4
	CNP	4
	TMED10	4
	CD55	4
	ANKH	4
	RPS11	4
	ACTR1A	4
	ALPL	4
	TMEM119	4
	GIPC1	4
	STUB1	4
	USP5	4
	SLC29A1	4
	TWF2	4
	TPT1	4
	PPFIBP1	4
	MYO1E	4
	GLG1	4
	CCM2	4
	APOM	4
	HPR	4
	LRG1	4
	BTD	4
	ABI3BP	4
	LAP3	4
	SOD1	4
	PSAP	4
	TUBB2A	4
	HSPD1	4
	PAFAH1B2	4
	COTL1	4
	CALU	4
	HSPE1	4
	INHBA	4
	MPST	4
	YWHAH	4
	THOP1	4
	PSMC3	4
	ACOT7	4
	GMPPA	4
	AKR1A1	4
	FKBP4	4
	PRDX5	4
	INS	4
	BMP1	4
	GOT1	4
	NAMPT	4
	PFDN6	4
	PAK2	4
	MAP4	4
	UAP1	4
	SLC9A1	4
	RASA3	4
	PANX1	4
	NANS	4
	SLC39A10	4
	MXRA8	4
	ADH5	4
	ARF6	4
	ANGPTL4	4
	RAB18	4
	DAG1	4
	WNT5B	4
	MOXD1	4
	GART	4
	PCNA	4
	PFDN2	4
	RECK	4
	CSE1L	4
	APEH	4
	BLMH	4
	F3	4
	PSMD6	4
	PDCD10	4
	CTSC	4
	RPN1	4
	GNPDA1	4
	PSMC1	4
	PSMD7	4
	RPS15A	4
	RPL23	4
	RPL3	4
	ARPC1A	4
	RNPEP	4
	DDX1	4
	CAPNS1	4
	CA2	4
	CS	4
	F5	4
	COPS4	4
	ACO1	4
	QDPR	4
	DCTN2	4
	HUWE1	4
	EIF4A2	4
	EIF3B	4
	XPO1	4
	CAPZA2	4
	POFUT2	4
	USO1	4
	GARS	4
	HIST1H4A	4
	HYOU1	4
	KTN1	4
	LMNB1	4
	GMPPB	4
	GANAB	4
	OSTF1	4
	LCP1	4
	PABPC1	4
	PA2G4	4
	PSMA7	4
	PSMB3	4
	PSMB4	4
	CUTA	4
	PPP1R7	4
	S100A16	4
	PCMT1	4
	HSP90AB4P	4
	RSU1	4
	SEPTIN9	4
	SHMT2	4
	SARS	4
	SH3BGRL	4
	MTAP	4
	TXNRD1	4
	TMSB10	4
	TUBA1B	4
	UBE2N	4
	UBA6	4
	UGGT1	4
	F13A1	4
	MACF1	4
	PTGFRN	4
	ACTG1	4
	A1BG	4
	WNT5A	4
	ACSL4	4
	RBP4	4
	NOTCH2	4
	TNFRSF10B	4
	PVR	4
	AFM	4
	RPS13	4
	GLO1	4
	MRGPRF	4
	PROCR	4
	UGDH	4
	ARL6IP5	4
	PRSS23	4
	IGHG3	4
	HBD	4
	APOC3	4
	KLKB1	4
	CAPN1	4
	CD63	4
	HNRNPA1	4
	FAH	4
	RPL35A	4
	RPL17	4
	CCT5	4
	VASP	4
	SLC7A2	4
	COPB1	4
	BCAT1	4
	RAB10	4
	GNAI1	4
	RPL6	4
	ADAMTSL1	4
	DOCK10	4
	CPB2	4
	TXNDC17	4
	VPS28	4
	MYO6	4
	CFL2	4
	CDC42BPB	4
	STAM2	4
	CTNNA2	4
	RAB8A	4
	EHD3	4
	COPB2	4
	PHGDH	4
	DSG2	4
	CCT6A	4
	RPL18	4
	HNRNPC	4
	PSMC2	4
	VPS35	4
	RAB5C	4
	FLOT2	4
	XRCC6	4
	TMEM200A	4
	GYS1	4
	MANBA	4
	PRMT1	4
	EEF1D	4
	EIF3E	4
	JAK1	4
	EXT1	4
	PDIA6	4
	CNN2	4
	PDLIM7	4
	PDGFC	4
	IMPDH2	4
	PALLD	4
	ANKFY1	4
	PLAT	4
	EIF5	4
	CALD1	4
	PLIN3	4
	RAB32	4
	COL4A2	4
	EXT2	4
	EPHB2	4
	VPS37B	4
	VASN	4
	RPL19	4
	PLOD3	4
	IGHA1	4
	B4GAT1	4
	SEC13	4
	TARS1	4
	MATR3	3
	ECH1	3
	IGFBP4	3
	IGF2	3
	SOD3	3
	DCD	3
	EFEMP1	3
	ANP32B	3
	MFAP5	3
	ADD1	3
	APOL1	3
	CORO1B	3
	LRRC15	3
	FHL2	3
	SERPINB3	3
	ELN	3
	ORM2	3
	RAB5A	3
	CPM	3
	SET	3
	CCN5	3
	LCAT	3
	KRT78	3
	DSP	3
	SBSN	3
	AZGP1	3
	VNN1	3
	FLG2	3
	ATP6V1E1	3
	C7	3
	CFI	3
	CASP14	3
	RHOA	3
	DNAJA1	3
	LHFPL2	3
	PACSIN3	3
	CAMK2D	3
	VAMP3	3
	NIBAN2	3
	ADAM17	3
	PLP2	3
	PLCD1	3
	NRAS	3
	GPC4	3
	CAPG	3
	CMPK1	3
	MAP4K4	3
	FMNL2	3
	SLK	3
	PTPRK	3
	SCAMP2	3
	PRG4	3
	RUVBL2	3
	XPNPEP2	3
	ARL8B	3
	RHOB	3
	VPS25	3
	GLUL	3
	AIDA	3
	GPNMB	3
	BAG2	3
	MAPK3	3
	PITPNB	3
	CALM3	3
	LAMTOR1	3
	EVA1B	3
	TNS1	3
	TPD52L2	3
	CHMP6	3
	PLPP1	3
	LNPEP	3
	AGT	3
	TNFAIP6	3
	CALM1	3
	APP	3
	RPL28	3
	COL7A1	3
	ERP29	3
	SPOCK1	3
	JCHAIN	3
	SNRPE	3
	ITIH3	3
	HDHD2	3
	SELENBP1	3
	PRPF19	3
	EIF4E	3
	UCHL3	3
	SSB	3
	TXNL1	3
	SEPTIN11	3
	AK1	3
	BLVRB	3
	HNRNPA3	3
	RNASE4	3
	GORASP2	3
	C6	3
	UBL3	3
	PSMB6	3
	MGLL	3
	PGM2	3
	SCPEP1	3
	ATP5F1A	3
	FBLN5	3
	AK2	3
	ABHD14B	3
	PPP1CA	3
	SLC2A3	3
	COL15A1	3
	MPP6	3
	SSBP1	3
	ENPP2	3
	HPCAL1	3
	CXCL5	3
	EIF6	3
	ASS1	3
	FAM126A	3
	CPE	3
	ATP5F1B	3
	RAB8B	3
	ARHGAP18	3
	ATP1B1	3
	ERBIN	3
	POR	3
	FH	3
	VANGL1	3
	LRRC59	3
	ETFB	3
	HK1	3
	AP1G1	3
	VDAC1	3
	GREM1	3
	BAX	3
	EIF4H	3
	XPNPEP1	3
	COL11A1	3
	PRDX3	3
	CPNE1	3
	RPS17	3
	NAGK	3
	EFHD2	3
	FAM3C	3
	CHP1	3
	GLRX3	3
	GALK1	3
	CAPRIN1	3
	PSMD3	3
	HIBADH	3
	RPS5	3
	RPS7	3
	DBI	3
	RARS	3
	NARS	3
	GOT2	3
	DNPEP	3
	PFKM	3
	PRKACA	3
	CADM1	3
	COPG1	3
	C2	3
	CFH	3
	COPS2	3
	DDB1	3
	DNM1L	3
	ETFA	3
	ERP44	3
	ETF1	3
	EIF3L	3
	FDPS	3
	QARS	3
	GLOD4	3
	TRAP1	3
	HNRNPAB	3
	HNRNPD	3
	HNRNPK	3
	HNRNPR	3
	HNRNPA2B1	3
	IGLL5	3
	LTF	3
	CTSA	3
	MCTS1	3
	MARS	3
	MAPRE1	3
	MAPK1	3
	MTPN	3
	NEDD8	3
	OLA1	3
	COLGALT1	3
	PSME1	3
	FAM49B	3
	RAB11B	3
	RCN1	3
	RCN3	3
	ALDH1A1	3
	RHOC	3
	SEMA7A	3
	SH3BGRL3	3
	DDX39B	3
	HSPA9	3
	VAT1L	3
	TARS	3
	TSN	3
	WARS	3
	TWF1	3
	USP14	3
	RPS27A	3
	UBE2K	3
	LMAN2	3
	ATP6V1A	3
	MARCKSL1	3
	CD248	3
	LGALS8	3
	RPLP1	3
	LRPPRC	3
	STK24	3
	SLC4A7	3
	TSPAN6	3
	F10	3
	CD97	3
	SPPL2A	3
	CNDP1	3
	FAM129B	3
	ITGA11	3
	PIK3C2B	3
	MYL12A;MYL12B	3
	CAPN5	3
	CFB	3
	APCS	3
	AMBP	3
	CSTB	3
	PRNP	3
	HRG	3
	SHBG	3
	BCHE	3
	CPN2	3
	PON1	3
	HSPA1L	3
	RPS19	3
	RPS10	3
	AARS	3
	NUDT2	3
	ARF1;ARF3	3
	CDK17	3
	ARHGAP1	3
	MYLK	3
	HSP90AB2P	3
	GIGYF2	3
	NEGR1	3
	KATNAL2	3
	DYNC2H1	3
	DNAJC5	3
	EBF2	3
	FETUB	3
	PCYOX1	3
	PSME2	3
	NOTCH3	3
	TUBAL3	3
	CBR3	3
	C5	3
	PPP1CB	3
	ACTA2;ACTG2	3
	ACTBL2	3
	CYFIP2	3
	TUBA1C	3
	DDX17	3
	RACK1	3
	PARP4	3
	RPL7A	3
	RPL14	3
	RPL22	3
	PAPSS2	3
	PSMC4	3
	PCBP2	3
	ALDH9A1	3
	EIF3F	3
	SEC23A	3
	ASNS	3
	CTPS1	3
	PSMD11	3
	CTSD	3
	KRT19	3
	OTUB1	3
	SEPTIN7	3
	HDLBP	3
	XRCC5	3
	SEC31A	3
	ILF2	3
	RAC2	3
	HSPB6	3
	KIF5B	3
	SEC22B	3
	ABCE1	3
	TNPO1	3
	CCN1	3
	ILK	3
	GYG1	3
	NPC1	3
	ARL3	3
	PARVA	3
	CDH2	3
	GLB1	3
	PSMD14	3
	PSMD13	3
	EIF3D	3
	FARSA	3
	DCBLD2	3
	SNRNP200	3
	SRSF1	3
	RPL15	3
	DBN1	3
	PDXK	3
	FKBP10	3
	NIT2	3
	AP3B1	3
	PLD3	3
	GALNT2	3
	EIF2S1	3
	SCRIB	3
	HSPA6	3
	PFAS	3
	LDLR	3
	ABCC1	3
	EIF4G1	3
	NMT1	3
	CDH11	3
	SRP54	3
	STRAP	3
	ROCK2	3
	SMURF2	3
	HMGA2	3
	TPP2	3
	TUFM	3
	KLC1	3
	GBA	3
	CKAP4	3
	ABI1	3
	TCIRG1	3
	ACP2	3
	BUB3	3
	G3BP1	3
	FRMD6	3
	MAN2A1	3
	CDC42BPA	3
	ILF3	3
	CHST14	3
	IL6ST	3
	TMEM106B	3
	TMEM192	3
	RRBP1	3
	LASP1	3
	GNS	3
	NAGLU	3
	PTGR1	3
	FUCA2	3
	ECE1	3
	MYO10	3
	STX7	3
	NCAM2	3
	BROX	3
	BPGM	3
	LRIG1	3
	GDF15	3
	NEO1	3
	B4GALT1	3
	TOR1B	3
	EXTL2	3
	TRHDE	3
	ACO2	3
	BRK1	3
	SERPINA3	3
	SRP14	3
	BCAM	3
	IGF2R	3
	RPL30	3
	FBN2	3
	LTA4H	3
	EIF3K	3
	TTR	3
	CLSTN1	3
	PPP1R12A	3
	RAB31	3
	RANGAP1	3
	F11R	3
	CNN3	3
	EIF2S2	3
	PACSIN2	3
	RND3	3
	STXBP2	3
	VPS26A	3
	C1QBP	3
	SLC9A3R1	3
	ROBO1	3
	TFPI	3
	CD99	3
	CD14	3
	ADAM19	3
	PLXDC2	3
	OXCT1	3
	EPRS1	3
	SERPINA1	3
	APOC1	3
	PLD1	2
	LAMC3	2
	NCOR2	2
	ARAP1	2
	PUS3	2
	SF3B1	2
	ARHGAP5	2
	AKAP9	2
	HLA-F	2
	NRCAM	2
	RFC5	2
	DOCK2	2
	SCUBE3	2
	MGP	2
	KRT6B	2
	COMP	2
	IGFBP2	2
	F9	2
	ACTC1	2
	PODN	2
	AGTRAP	2
	PRELP	2
	UBE2H	2
	ANP32A	2
	CRIP2	2
	C9	2
	IGKV4-1	2
	MAPRE2	2
	CFD	2
	CLEC3B	2
	H2AC20	2
	H2BC18	2
	LRRN4CL	2
	DES	2
	MYL1	2
	KRT25	2
	RAB4A	2
	MB	2
	KRT31	2
	ENO3	2
	AKR7L	2
	KRT86	2
	DSG1	2
	SSC5D	2
	HRNR	2
	WARS1	2
	DSC1	2
	KRT77	2
	CRLF1	2
	SERPINB12	2
	PPIE	2
	IGFBP3	2
	PICALM	2
	TUBA1A	2
	PPP2CB	2
	PDGFD	2
	PRPS2	2
	H3-3A	2
	CHMP2A	2
	ADGRE5	2
	AHNAK2	2
	SNX18	2
	KIDINS220	2
	ADGRL2	2
	CLTA	2
	UBTD1	2
	RAB22A	2
	HGSNAT	2
	RPL10	2
	SLC30A1	2
	RELN	2
	ALDH8A1	2
	SRGAP2	2
	ADD3	2
	BZW2	2
	SNTB1	2
	TUBB1	2
	ACVR1	2
	SLC43A3	2
	BDH2	2
	NEDD4L	2
	TRIM47	2
	PGRMC2	2
	BDKRB2	2
	RHBDF1	2
	LIN7C	2
	PTTG1IP	2
	AKR1C1	2
	ITGA10	2
	SLC16A2	2
	DCUN1D3	2
	PRKAA1	2
	THBD	2
	PLEKHO2	2
	TSPAN5	2
	RER1	2
	CCNY	2
	SLC17A5	2
	TMED9	2
	EPHA4	2
	LRSAM1	2
	MGST1	2
	MFSD1	2
	CILP	2
	COL2A1	2
	FRMD8	2
	CYR61	2
	SDC4	2
	HIST1H1C	2
	MMP3	2
	SPON1	2
	GSTM1	2
	CMBL	2
	MPI	2
	RPS26	2
	CARHSP1	2
	PCCB	2
	MMP19	2
	WDR61	2
	PRKAR1A	2
	ECHS1	2
	ARMT1	2
	MATN2	2
	SNX3	2
	TCEB2	2
	LPL	2
	S1PR2	2
	RARRES2	2
	VAMP5	2
	MFAP4	2
	CTSK	2
	ADAMTS4	2
	TNKS1BP1	2
	SLC25A6	2
	ITPA	2
	SLC1A3	2
	COL16A1	2
	ROBO4	2
	PHB2	2
	RACGAP1	2
	MT-CO2	2
	STOML2	2
	SCG2	2
	SLC25A1	2
	HACD3	2
	ADAMTS7	2
	LOXL1	2
	PLPP3	2
	NAXE	2
	ATP5PO	2
	ECHDC1	2
	NCS1	2
	ATP5F1C	2
	SRGAP1	2
	PHB	2
	SARS1	2
	NDRG1	2
	NLN	2
	OGN	2
	ACAT2	2
	ADSS2	2
	SLC25A3	2
	LRRC8A	2
	COX6C	2
	LIPA	2
	SLC12A4	2
	RPN2	2
	CAVIN3	2
	SLC38A5	2
	ATP5PB	2
	TMEM33	2
	TMED5	2
	TP53I3	2
	DDOST	2
	ATP2A2	2
	SLIT2	2
	UQCRC2	2
	SRGN	2
	TMEM43	2
	CXCL12	2
	FAM180A	2
	MFAP2	2
	SGTA	2
	NIBAN1	2
	ATP5PD	2
	PRKCSH	2
	VDAC3	2
	RAB1B	2
	PSMB10	2
	DECR1	2
	BPNT1	2
	HSD17B10	2
	RPL36	2
	ANP32E	2
	ACTA2	2
	MOCS3	2
	ARF3	2
	ALDH2	2
	AOX1	2
	AFP	2
	AP1M1	2
	DARS	2
	ATP5B	2
	EPRS	2
	PRKAR2B	2
	COL4A1	2
	C4A	2
	CUL4B	2
	CYCS	2
	DLD	2
	DLST	2
	DBNL	2
	EML2	2
	EIF3CL	2
	GLUD1	2
	GSTM2	2
	SAR1A	2
	GUK1	2
	HSPA1A	2
	HDGF	2
	HARS	2
	PPA2	2
	ILKAP	2
	LZTFL1	2
	METAP2	2
	ALDH1L2	2
	MYL12B	2
	NUCB2	2
	PAM	2
	FKBP2	2
	PPCS	2
	PUF60	2
	POTEJ	2
	PTMA	2
	PCBD1	2
	PLBD2	2
	AKT1	2
	RBP1	2
	PPP2R1B	2
	PPP5C	2
	STMN1	2
	HADHA	2
	USP7	2
	UBE2V1	2
	UFC1	2
	UROD	2
	VARS	2
	ALDOB	2
	CRABP2	2
	BCAR3	2
	FGG	2
	GJC1	2
	FXR1	2
	ALDH18A1	2
	RPL8	2
	UBXN1	2
	SLC9A3R2	2
	CHMP1B	2
	TRMT11	2
	INTS1	2
	SYMPK	2
	ANXA2; ANXA2P2	2
	TUBB4B; TUBB4A	2
	TUBA1B; TUBA4A	2
	EEF1A1P5; EEF1A1	2
	PLAUR	2
	EPB41 L3	2
	UBA52;RPS27A;UBB	2
	UBC	2
	RHOA;RHOC	2
	GNB2 L1	2
	LPA	2
	TFPI2	2
	RAB2A;RAB2B	2
	RAB1B;RAB1C	2
	PSMA7;PSMA8	2
	PLAU	2
	KNG1	2
	RAC2;RAC3	2
	GPX3	2
	NME2;NME2P1	2
	EMP3	2
	PPP1CA;PPP1CC	2
	RAB11A;RAB11B	2
	FAM26E	2
	TINAGL1	2
	GNB4	2
	IGKV3D-7	2
	IGLL5;IGLC1	2
	NDUFA4	2
	SOCS3	2
	PLSCR1	2
	SLC31A1	2
	B4GALT5	2
	TPD52 L2	2
	HIST1H2BL;HIST1H2BM;HIST1H2BN;HIST1H2BH;HIST3H2BB;HIST2H2BF;HIST2H2BE;HIST1H2BC;HIST1H2BD;H2BFS;HIST1H2BB;HIST1H2BO;HIST1H2BJ;HIST1H2BK;HIST1H2BA	2
	HRAS;NRAS	2
	INS;INS-IGF2	2
	IGKV3D-20	2
	FGF2	2
	L2;HNRNPA1	2
	H2AFV;H2AFZ;HIST1H2AA;H2AFX	2
	SLC2A3;SLC2A14	2
	HSPA6;HSPA7	2
	ITGB6	2
	RAB6A;RAB6B;RAB39A	2
	IL11	2
	KDELR1	2
	MYL9	2
	CNTFR	2
	RPL10;RPL10L	2
	CD200	2
	PI4KA;PI4KAP2	2
	LIMS1;LIMS2	2
	RAB5C;RAB5A	2
	CRISP3	2
	NAPA;NAPB	2
	RAP2B;RAP2A	2
	RAP1A	2
	RPS26;RPS26P11	2
	DYNLL2;DYNLL1	2
	EIF5A;EIF5A2;EIF5AL1	2
	ACTC1;ACTA1	2
	SIRPA;SIRPB1	2
	MAP2K1;MAP2K2	2
	TCEB1	2
	VAMP3;VAMP2	2
	AOC3	2
	ATG2A	2
	TUBB8	2
	TLDC1	2
	MOB1A;MOB1B	2
	WFDC3	2
	MINK1;MAP4K4;TNIK	2
	PVRL2	2
	EVA1A	2
	HSPA1B;HSPA1A	2
	HBG2;HBG1	2
	TUBB2A;TUBB2B	2
	TUBA1A;TUBA3C;TUBA3E	2
	DDX3X	2
	IARS	2
	FARSB	2
	DHX9	2
	PRKDC	2
	CAD	2
	PSMD1	2
	OXSR1	2
	HEXB	2
	EIF4A3	2
	ALDH1A3	2
	TGFB1I1	2
	UBR4	2
	NONO	2
	C12orf10	2
	MAT2A	2
	TTLL12	2
	CPNE2	2
	GFPT2	2
	CYB5R2	2
	DDX5	2
	NSF	2
	ADK	2
	SOD2	2
	ECPAS	2
	RPL31	2
	HNRNPU	2
	L3HYPDH	2
	DNAJB4	2
	PRMT5	2
	LSS	2
	HNRNPM	2
	CTBP1	2
	LRP10	2
	MCM2	2
	LARS	2
	FMNL3	2
	RAB3B	2
	TOLLIP	2
	RTCB	2
	LYPLA1	2
	HSPH1	2
	MAP1A	2
	CRYZ	2
	PAPSS1	2
	VPS4A	2
	ARHGEF2	2
	SNX17	2
	COPE	2
	UBE2M	2
	WDR77	2
	TRIM28	2
	IDI1	2
	RECQL	2
	UPF1	2
	ATG7	2
	P3H1	2
	FLII	2
	EIF2AK2	2
	WASHC4	2
	YARS	2
	SNTB2	2
	CCAR2	2
	LLGL1	2
	PSMD5	2
	DNAJB1	2
	MCM3	2
	MOGS	2
	ITM2B	2
	BAG6	2
	SSRP1	2
	MEMO1	2
	TSTA3	2
	XPO7	2
	EIF3I	2
	NAA15	2
	ATP6V0D1	2
	NPR2	2
	FAM98A	2
	CEMIP2	2
	WASHC5	2
	CHPF	2
	RAB3GAP2	2
	KHSRP	2
	ALDH7A1	2
	TBCD	2
	ARHGEF1	2
	DOCK7	2
	SQSTM1	2
	FAM120A	2
	TIA1	2
	P4HA2	2
	ATG3	2
	DRG2	2
	TRMT112	2
	PRPF8	2
	GSS	2
	PPME1	2
	TPP1	2
	ADSL	2
	PLAA	2
	UXS1	2
	MAT2B	2
	YKT6	2
	KIF2A	2
	DYNC1LI1	2
	HADHB	2
	SEC23IP	2
	ITM2C	2
	SFPQ	2
	RAP1GDS1	2
	UNC45A	2
	CLCN7	2
	LRRC47	2
	DPP9	2
	OAT	2
	PDCD1LG2	2
	DPP3	2
	NUDT4	2
	NEK7	2
	CAT	2
	SNX2	2
	PI4K2A	2
	NEK9	2
	WDR82	2
	EIF2AK4	2
	HNRNPL	2
	EXOC1	2
	SH3BP4	2
	SLC12A2	2
	PPP2R2A	2
	CUL2	2
	HINT1	2
	RHEB	2
	RBM39	2
	TTN	2
	RASA1	2
	MYH10	2
	ATP6V1H	2
	DYNC1LI2	2
	FUBP3	2
	MAN1A1	2
	EIF3H	2
	SF3B3	2
	GTF2I	2
	WDR26	2
	BRI3	2
	GSR	2
	CHID1	2
	PARG	2
	SH3GL1	2
	HMGCS1	2
	DTYMK	2
	RCC2	2
	PTPA	2
	TMED7	2
	GRHPR	2
	BANF1	2
	CYB5B	2
	TAOK1	2
	KIRREL1	2
	RAB27B	2
	GNPNAT1	2
	NECTIN2	2
	NAP1L4	2
	EPG5	2
	PKN1	2
	DAB2	2
	U2AF2	2
	ATP6AP2	2
	QPCT	2
	AHSA1	2
	SNX6	2
	GPS1	2
	EXOC5	2
	DYNLT1	2
	LANCL1	2
	ATP5MF	2
	QPRT	2
	LRRC17	2
	COMT	2
	GNG10	2
	TM7SF3	2
	PTBP1	2
	EEF1E1	2
	ZDHHC20	2
	DDX21	2
	FAM129A	2
	PTPN23	2
	DYNC1I2	2
	SH3PXD2B	2
	CSDE1	2
	PTPRF	2
	ACTL6A	2
	PPFIA1	2
	TBCB	2
	TSKU	2
	CSRP2	2
	FHOD1	2
	DDT	2
	DRG1	2
	SEC16A	2
	XPOT	2
	PDCD4	2
	MYO18A	2
	HAT1	2
	GASK1B	2
	MYCBP2	2
	COMMD3	2
	RPL34	2
	RAI14	2
	VPS4B	2
	PXN	2
	RAB4B	2
	IFITM3	2
	AP3D1	2
	SLC25A5	2
	RPL13A	2
	NRBP1	2
	NTMT1	2
	PNPLA6	2
	COPS8	2
	PLXND1	2
	USP24	2
	ACTR1B	2
	ELAVL1	2
	PPIL1	2
	SH3GLB1	2
	HPS6	2
	IDE	2
	APPL2	2
	SERPINB6	2
	PFDN5	2
	TRPV2	2
	EIF3M	2
	TXNIP	2
	MTREX	2
	KYAT3	2
	NUDC	2
	LAMTOR5	2
	RPL37A	2
	ZC3HAV1	2
	GALNT1	2
	ACBD3	2
	TRIP13	2
	NECTIN3	2
	PIP4P1	2
	VTI1B	2
	COPS5	2
	MGAT5	2
	OSBP	2
	VPS37C	2
	COG8	2
	GLRX	2
	TXNDC5	2
	STAT3	2
	ATG4B	2
	GLCE	2
	TBC1D15	2
	NAA50	2
	TRIOBP	2
	ATP2C1	2
	ARL1	2
	SEC61B	2
	CKAP5	2
	HMGA1	2
	TOR4A	2
	ATP6V1D	2
	TJP1	2
	LUC7L3	2
	ZW10	2
	EXOC7	2
	CAP2	2
	ANGPTL2	2
	PPP6R3	2
	TNFRSF11B	2
	EPHB4	2
	TBC1D2	2
	QSOX2	2
	NDUFA9	2
	PLXNA3	2
	PPP6R1	2
	NUP188	2
	DNAJA2	2
	CUL1	2
	PDGFRA	2
	DDX19A	2
	STARD3NL	2
	TJP2	2
	PHLDA1	2
	UBA2	2
	SCRN1	2
	DAD1	2
	ARPC5L	2
	BAG3	2
	PCDH7	2
	UTRN	2
	NCAM1	2
	UACA	2
	PDIA5	2
	MTA2	2
	CSNK2B	2
	FLRT2	2
	CDK13	2
	CNRIP1	2
	RTN1	2
	ABI2	2
	PIK3C2A	2
	LYPLA2	2
	NF2	2
	SHC1	2
	ACOT8	2
	C20orf27	2
	SULF1	2
	PI4KA	2
	GPX1	2
	PIP4P2	2
	M6PR	2
	HOOK3	2
	API5	2
	P4HA1	2
	FUBP1	2
	PTPRS	2
	LRRC32	2
	ERLIN1	2
	NAA25	2
	ERLIN2	2
	CPPED1	2
	GIPC2	2
	DOCK11	2
	MAN1B1	2
	ST3GAL1	2
	SRRM2	2
	ARF5	2
	SEPTIN8	2
	CRTAP	2
	COPS6	2
	DNAJB2	2
	PRKAB1	2
	PDCD5	2
	LAMA5	2
	STX8	2
	KRIT1	2
	ADCY9	2
	LPP	2
	SLC26A2	2
	USP15	2
	LSM6	2
	PTPRG	2
	PLXNB1	2
	PSMF1	2
	PYCR1	2
	IFIT5	2
	SCAMP1	2
	AFDN	2
	EHBP1	2
	GALE	2
	HEBP2	2
	EPB41	2
	PLCD3	2
	HELZ	2
	UBA5	2
	PSMD4	2
	CHPF2	2
	SYT1	2
	FUCA1	2
	PPP1CC	2
	HMGCL	2
	TENM4	2
	DNAJC7	2
	SUGT1	2
	XYLT1	2
	PSMB7	2
	CSTF3	2
	UEVLD	2
	SAA4	2
	RANBP3	2
	RO60	2
	DCHS1	2
	CRKL	2
	LPXN	2
	TNFAIP3	2
	SLC5A6	2
	FYCO1	2
	TTC7B	2
	AAK1	2
	PCDH18	2
	LRRC8C	2
	FNTA	2
	FCN3	2
	SAR1B	2
	HIF1AN	2
	DUSP3	2
	IRAK4	2
	TRAPPC2L	2
	ASPH	2
	PAMR1	2
	MMP11	2
	GNG2	2
	SPAG9	2
	EHBP1L1	2
	GSTM4	2
	NUCKS1	2
	SLC15A4	2
	EEA1	2
	SH3KBP1	2
	TRIP10	2
	ARL15	2
	TOR1AIP2	2
	RALGAPB	2
	BABAM1	2
	AMIGO2	2
	SBF2	2
	CORO1A	2
	DYNLRB1	2
	WDFY1	2
	IL10RB	2
	TNIP1	2
	TCOF1	2
	THBS3	2
	UBAP2L	2
	AIMP1	2
	NUDT1	2
	WLS	2
[truncated: 3,175 more rows]

## Sheet: Source wise distribution
	Source wise distribution of MSC-EV cargo proteins recurrent atleast 9 times across all 17 databases
		ANPEP	PDCD6IP	LGALS3BP	FN1	EDIL3	YWHAQ	ARPC1B	PLS3	ANXA6	VIM	FLNA	COL6A3	HSPG2	COL6A1	MMP2	EMILIN1	FLNC	PDIA3	FARP1	CLIC1	MSN	GDI2	ANXA5	S100A11	CD44	ATP1A1	STOM	BASP1	MYH9	IQGAP1	CAP1	ANXA1	HSPA8	SERPINE1	TGFBI	COL6A2	COL12A1	LDHA	MFGE8	ACTN1
MSC-EV source	BM	2	3	2	1	3	1	1	1	1	1	1	1	1	1	1	2	2	2	2	1	1	1	1	1	1	1	1	1	1	1	1	2	1	1	1	0	0	0	0	0
	AD	4	2	4	3	1	3	3	3	3	3	2	3	3	3	2	2	2	2	2	3	3	3	3	3	3	3	3	3	3	3	3	4	4	3	3	4	3	3	3	2
	UC	5	6	5	6	6	6	6	6	6	6	6	5	5	5	6	5	5	5	5	5	5	5	5	5	5	5	5	5	5	5	5	3	4	5	5	5	6	6	6	7
	Total	11	11	11	10	10	10	10	10	10	10	9	9	9	9	9	9	9	9	9	9	9	9	9	9	9	9	9	9	9	9	9	9	9	9	9	9	9	9	9	9

## Sheet: Overlaps
	MSC-EV cargo - overlapping and source specific recurent proteins from venn diagram (Figure 2A of the review)
MSC-EV	AD specific	BM specific	UC specific	AD & BM & UC overlap	AD & BM overlap	BM & UC overlap	AD & UC overlap
Number of overlapping/ source specific proteins	150	96	3558	326	22	195	826
	NMBR	ZNF646	AACS	CLMP	ITGA10	RPS11	FSTL1
	HS3ST3A1	C8G	ELMO2	CD44	COMP	LHFPL2	RPS17
	FBXO11	KDM2A	PLPBP	MMP2	SOD3	SLK	ECHS1
	MMP16	H2BC18	NLGN1;NLGN3;NLGN4X;NLGN4Y	FARP1	F9	GARS1	PFKP
	PTP4A2	SERPINB13	SAMD4A	ITGA5	THBD	NCOR2	DECR1
	TNXB	MGP	DPY30	RPS18	SLC43A3	CCNY	SLC25A3
	PTRF	HRAS	KCNMA1	SERPINF1	ELN	RHBDF1	TMSB10
	ALAD	ITGB2	GNL3	ECH1	CRLF1	AGT	RAB1B
	GMFB	PROS1	APBB2	TAOK3	NRCAM	VPS25	DDB1
	MT1G	EPN1	VPS4A	ITGA3	ST13	GLG1	H2AFV;H2AFZ;HIST1H2AA;H2AFX
	OLFML2A	SMOC2	NAPRT	CD82	PPIE	EPHA4	DYNLL2;DYNLL1
	SFRP2	NEU2	PDCL3	EMILIN1	MFAP5	ARAP1	LIMS1;LIMS2
	ACOT2	ITGBL1	LRRC41	TF	CLEC3B	CHMP6	PPCS
	CRABP1	CRIP2	NAGPA	GNA11	MGST1	UBTD1	UBA1
	OMD	CHMP1A	BRIX1	GNG12	TUBA1A	PACSIN3	EEF1A1P5; EEF1A1
	ATP2B2	SLR	ESYT1	TPBG	EFEMP1	WARS1	SLC12A4
	CPD	LRRN4CL	LMAN1	AHNAK	AKR1C1	RER1	A2M
	AKR1C1; AKR1C3; AKR1C4; AKR1C2	FLT4	CHD8	CD151	CCN5	RAB5A	COL1A1
	KIAA0753	GULP1	IFT122	SCAMP3	CFD	PPFIBP1	TUBB4B; TUBB4A
	TMOD2	NR1D1	GP1BA	RDX	CILP	NCSTN	ALDOC
	PODXL	SERINC3	UBAC1	SET	DES	SLC16A2	CAVIN3
	UQCRQ	SLC35F6	MYO9B	B2M	PODN	IGFBP2	RAD23B
	ATP5A1	CKB	RPL19	EIF5A		ADD1	USP14
	MMP3	COL4A3	NTSR1	EHD2		ANP32A	APOE
	ACY1	RPLPO	RTN1	NT5E		RRAGC	DSTN
	RAP1BL	DYNLL2	MON1B	EPB41L3		DSC1	VAT1L
	SCG2	PCDHAC2	CHORDC1	MME		APOL1	TPM3
	HSP90AA2P	MT1X	DDX5	VAT1		DNASE1L1	HSPD1
	NDRG1	GFBP3	RGN	RPLP2		RUVBL2	RPS28
	CPXM1	HMGB2	CCNB1	RPL27		KRT86	ADH5
	CARD10	MYL11	ANAPC4	BGN		TRIM47	SHBG
	SGTA	IGFBP1	FAT4	RALB		ADGRE5	TUBB
	CKMT1A	PRODH	PARN	APOM		AXL	PLXNA1
	KCTD12; KCTD16	CX3CL1	SOD2	ANXA2		CHMP2A	CHMP1B
	TGS1	CDK5R1	PNPT1	PDCD6		SNX18	COPS4
	COL4A6	WNK3	STK16	KRT9		PUS3	BCHE
	CCBE1	C1QB	HEPH	TMBIM1		RAB4A	INTS1
	TOMM40	AQP1	ARFGAP2;ARFGAP3	CD276		SLC30A1	GMPPA
	GSTM5	DDX60L	THRAP3	CTNNA1		UBE2H	COL18A1
	CYB5A	PCDHA8	PDLIM2	CLIC4		RAB22A	PXDN
	PCOLCE2	GPM6B	LYAR	ANKH		ARHGAP5	ASS1
	FKBP11	MMRN1	MAP3K3	MMP14		LRSAM1	SPTBN1
	ATOX1	MYL2	COPS7A	EGFR		ENO3	NUCB1
	CLHC1	ZKSCAN7	OSBPL8	LGALS3		FAT1	LRRC8A
	SLC16A7	H2AC20	TNS3	RPL18A		LRG1	CAPN1
	LETM1	TNNT1	IPO9	KRT16		AKR7L	MOB1A;MOB1B
	C1orf123	SLC4A1	LONP1	G6PD		LCAT	CDK17
	ALDH1A2	SUSD2	SRPK1	FBLN2		IGFBP3	SARS
	TSPYL2	TRIM41	ZFYVE1	CCT3		LIN7C	PRDX4
	SPON1	TSR3	DUS2	SLC3A2		SERPINB3	COL7A1
	MYH11	NUAK1	SCYL3	NCL		AP2A2	PCCB
	UBA3	CDSN	NFIA	HTRA1		RFC5	TSN
	C14orf166	LHFPL6	SNX33	ATP2B4		ALPL	LZTFL1
	STAT5B; STAT5A	ACAN	RPL7A	IST1		PSD3	GSTP1
	DNAJB6	RBMY1D	C20orf27	PLXNB2		LAMA2	HDHD2
	CTGF	DLL4	ATXN10	RHOG		ADD3	GNB4
	IGJ	MYL3	MAPKAPK2	SRPX		DSP	ALDH1L2
	PDPN	KRT6C	DIP2A	VCAN		TPD52L2	FKBP4
	MGAM	IGFBP6	DHRS11	RNH1		GPNMB	BST1
	SET; SETSIP	CPNE6	ACTR8	PLPP1		CD55	RSU1
	DPT	CA3	STK25	SRM		RPS23	RPL4
	PURG	DNTTIP2	RABGGTA	MVB12A		LNPEP	UBE2N
	TEC	RPS27L	IGKV3-20	GNB1		PLP2	IGSF8
	CXCL1	USP36	STX8	BTD		PAFAH1B1	KLKB1
	COX5B	ITGA7	RUNX3	ALB		PGRMC2	HP
	DHDH	PRELP	EFNB1	DCN		CCM2	GOT2
	GPD2	IVL	TIGAR	EFR3A		ADGRL2	TNFAIP6
	HS3ST3B1; HS3ST3A1; HS3ST6	EVL	EIF4G3	HLA-C		DCUN1D3	CCT4
	COX4I1	FGL2	ATP5MG	MYO1D		PRKAA1	ETFA
	ARID4B	SERPINB5	LMNB2	RPS16		DCD	CUL4B
	UBE2V2	SYNE2	ROCK2	CTTN		STUB1	PDGFRB
	SNED1	GABARAP	ANXA3	ITGB5		CPM	PHB2
	SCG5	HDAC5	TEK	GGT5		ABI3BP	FETUB
	C11orf54	MYO5B	LARP7	ACTR2		MYL1	DCTN1
	HBA2	AKR1C2	EED	HMGB1		TNS1	DLST
	SPOCK1	EPB41L1	GTPBP1	NID1		MFSD1	C5
	IL8; CXCL8	ZNF585B	SLC8A1	MSN		TSPAN5	PPP1CA;PPP1CC
	PCSK1	STEAP4	PDCD5	SLC39A14		KRT14	RPN1
	CNN1	KIF5A	ALDH3B1;ALDH3B2	PSMA1		FRMD8	PGM1
	WDR19	ZG16B	NUDT1	CLDN11		DIP2B	POTEJ
	PTMS	NLRC5	ACBD3	TIMP3		RPL5	TALDO1
	PENK	CACNA1A	PDCD4	MDH1		FGA	GLIPR2
	ATAD3B	CALML3	CEP350	MYO1C		PSAT1	NEGR1
	LOC643576	EPHX1	SMYD3	DDAH1		ZDHHC5	ATP5PO
	ALDH6A1	APLP2	CIAO1	CCT2		AKAP9	HNRNPK
	SUPV3 L1	MYH7	SELL	ARF4		SF3B1	IGLL5
	MXRA5	TRRAP	GFPT2	PTGES3		BAG2	KDELR1
	PDE3A	CCDC88C	SIRT6	PRDX1		RPL13	FAM129B
	SLC19A1	OXNAD1	PPIL1	FGB		KRT6B	NOTCH2
	ENPP2	NCALD	STAU2	FTL		DDR2	PSMD12
	TXNDC12	FLG	FAM98A	RRAS2		MAP4K4	ACLY
	ART4	ADH1B	EXOC3	LTBP2		CTHRC1	ITGA2
	PCSK2	BRPF3	ABR	ARPC5		AHNAK2	SOCS3
	CALM2	PDZK1	MFSD8	PGLYRP2		RELN	VCP
	COL5A3	ZBED2	ZNF257	HPR		MAMDC2	ABHD14B
	PPP2R4	UTX	HIST1H1E	ANXA6		ANP32B	PSMA5
	PLCH1		SMUG1	STOM		SERPINB12	MMP1
	GSTM1		BUD31	GSN		IGKV4-1	STMN1
	THBS4		UFM1	RAB23		PITPNB	BLVRB
	ITFG3		PSMG4	VIM		HAPLN1	CD109
	DYNLL1		ST8SIA4	CPN1		H3-3A	TP53I3
	MTDH		GASK1B	HLA-A		FGFR1	ACTC1;ACTA1
	NTNG1		RPS27;RPS27L	SLC38A2		CLTA	AK1
	SCG3		GMPR	CAPG		SCUBE3	STK24
	EMILIN2		EMC1	MPZL1		IGHG2	FH
	PALD1		F8A1	ADAM9		RAB35	ARMT1
	LZIC		HDAC7	CAP1		PRPS2	C4B
	PTGR2		ALG2	DDAH2		BDH2	FAM3C
	IFITM1; IFITM2; IFITM3		PLEKHG4	LRRC15		ACTC1	PLBD2
	VGF		PPP1R3D	MCAM		PLD1	PAM
	H3F3A; H3F3C; HIST2H3A; HIST3H3; HIST1H3A		GRB2	SFN		CHI3L1	NUTF2
	TRAPPC3		ORM1	CD9		PICALM	EIF4E
	MMP19		DUS3L	TOM1		TMED9	TPD52 L2
	MMP10		CDK1	EEF1B2		AGTRAP	LMNB1
	CALM1		CCAR1	C7		RPL10	F13A1
	HGF		POLR2B	ATL3		NTM	PIK3C2B
	ERC1		ZNF232	SERPIND1		PCBP1	OGN
	AVP		TRAPPC9	RAP2B		NEDD4L	SLC31A1
	STEAP1		HS2ST1	MVP		PDGFD	PPP5C
	C3orf14		PREP	NCKAP1		CNDP2	EPB41 L3
	VAMP2		LCMT1	ACE		KRT77	BLMH
	SETD2		GCLM	RTN4		CASP14	MFGE8
	NGF		SRSF11	EDIL3		SSC5D	AGRN
	CRYM		PGGHG	CD59		LAMC3	RPS10
	C3P1		BDKRB1	ATP6V1B2		PLEKHO2	LRP1
	GSTA4		WDFY2	NME2		NACA	IGKC
	IGSF1		SEC14L1	SDCBP		ATP6V1E1	CAPNS1
	CHGA		THADA	NQO1		KRT31	EFHD2
	UQCRFS1		PIK3CB	IQGAP1		KRT78	GNAI1
	CADPS		TBC1D17	TUBB6		NAP1L1	RAB5C;RAB5A
	KBTBD11		ATP11C	CCDC80		HRNR	GBE1
	ECM2		TOMM34	AZGP1		PTTG1IP	SOD1
	RARRES2		ERBB2IP	EFEMP2		GPC4	CAPN2
	REEP5		XRN2	CAV1		C1S	DNPEP
	TROVE2		COG1	AEBP1		GFPT1	RPS3A
	GNB2L1		PWP2	GDI2		NIBAN2	CFL2
	ABAT		MTMR14	RAB13		RPS6	IGKV3D-7
	CELSR1		ELAC2	HLA-B		KIDINS220	DBI
	SMOC1		PSMD11	CANX		PLCD1	MYL12A;MYL12B
	OLFML2B		RRPIB	COL6A3		FLG2	TMEM43
	PPP2R2D		GSTM4	ORM2		ACVR1	INS;INS-IGF2
	CHRD		TMEM59	HPX		BZW2	PSMD6
	HS1		CDC42BPA	KRT5		SLC29A1	SSB
	PGAM4		SEC23IP	TIMP2		MAPRE2	RPL28
	APOA1BP		CNOT1	COL6A1		SPP2	MPP6
	PTGS1		UQCRC1	SPARC		ADAM17	ROBO4
	MGEA5		DDX18	KCTD12		USP5	F10
	OLFML1		SNX6	COL5A1		KRT25	RPL3
	ATP8B1		ADAM23	TMEM119		SBSN	THBS1
	HBG1		ZNHIT2	GPC6		SNTB1	TXNRD1
			RICTOR	LPAR1		CYBRD1	SRGAP1
			LUC7L2	PPA1		H4C1	PPP1CB
			NCDN	ATP1B3		SLC17A5	ERBIN
			EXOC2	SFRP1		ARL8B	RNPEP
			IRS1	STXBP3		PDLIM5	METAP2
			SAMM50	ATP2B1		C9	HBB
			SRP72	EEF1G		CHMP4A	KNG1
			MTX1	ATRN		MATR3	MTPN
			ATR	DLG1		DOCK2	ATP5F1C
			DDX49	C1RL		AIDA	PLG
			BRK1	CACNA2D1		BDKRB2	SLC1A3
			NAA80	PCOLCE		CAMK2D	RPL35A
			LAGE3	IGHG4		MEAK7	JUP
			PCDH18	CAND1		CAVIN1	CHP1
			UNC13B	KRT1		RHOA	SLC39A10
			DPYD	PDIA3		NRAS	MYL9
			SDC2	GNAS		CORO1B	PTGFRN
			BTF3	YWHAQ		FHL2	EHD1
			SLITRK4	NPM1		PPP2CB	MARCKSL1
			PDPK2P;PDPK1	LTBP1		SRGAP2	LPL
			USP32	CST3		DNAJA1	EVA1A
			NCAM1	HSPA8		CD46	GJC1
			EML3	FN1		DSG1	STAM2
			MAN2B1	ATP1A1		PTPRK	CSTB
			FERMT3	PFKL		HLA-F	HADHA
			ABCF2	MTHFD1		PLXNA2	RAB11A;RAB11B
			TARS1	TPT1		IGF2	CPE
			UFL1	CSRP1		CFI	UBE2V1
			DNAJA3	CTSB		MB	APOA4
			CMTM3	SVEP1		EVA1B	RAB10
			HGH1	THY1		STX12	RPN2
			TMEM11	CTNNB1		ALDH8A1	HIBADH
			FAM234A	PDCD6IP		RHOB	PSMA6
			QRICH1	AP2B1		COL2A1	EIF3CL
			NEU1	SURF4		GLUL	ACTBL2
			HP1BP3	PLS3		LAMTOR1	COL11A1
			WASHC5	TIMP1		MAPK3	ACTN1
			IPO13	YES1		PTPRA	SLIT2
			SPRY2	GNA13		SCAMP2	HIST1H1C
			DCUN1D5	CLIC1		CNP	HIST1H4A
			SLC9A3R1	NNMT		GIPC1	CPN2
			CDHR5	STAT1		HGSNAT	NARS
			ANKLE2	MYO1E		FMNL2	ADAMTSL1
			OSBP	GGH		RPS14	PEBP1
			NOP58	HEBP1		TUBB1	AOX1
			DOCK11	LUM			COL1A2
			CHMP7	RPLP0			CYR61
			WASHC3	YWHAG			KTN1
			OVCA2	PYGB			PROCR
			ASAH1	APOH			FKBP2
			CIP2A	AKAP12			RNASE4
			SF3A3	APOD			SHMT2
			TUBA3E	ARPC1B			COL12A1
			HCFC1	IGHG1			ADAMTS7
			PBLD	NID2			UQCRC2
			NADSYN1	RAB34			PNP
			KIF14	TMED10			RCN3
			HEATR5B	SYPL1			DBNL
			FHL1	LAMB2			MAP4
			OSGEP	ATP6V0A1			ACTR3
			TRMT6	LAMP2			NME2;NME2P1
			PSMD5	CTNND1			RPL10A
			RBPMS	TPM2			QARS
			EIF4A3	CD47			TUBA1A;TUBA3C;TUBA3E
			PRPF3	RAP2C			EIF6
			ATP6V1C1	RPS25			MACF1
			IRAG2	TSPAN4			RAP1A
			RPS21	CLEC11A			AP1G1
			ACO2	GAS6			ECHDC1
			RTCB	HGFAC			GNAI3
			PSMF1	NME1			NAXE
			SEPTIN11;SEPTIN6;SEPTIN10;SEPTIN8	CKM			DDOST
			PRKAR28	HGS			TUBAL3
			HDAC3	SLC16A1			LAMP1
			RPL13AP3	CAPZB			MXRA8
			IDS	MYADM			TAGLN2
			HS1BP3	PLOD1			OSTF1
			PARG	XPNPEP2			PLTP
			POLD2	MYO1B			MYO6
			CEP131	ANXA1			SLC25A1
			PLSCR4	C1R			FAS
			STRIP1	NRP1			PON1
			RTEL1	CDH13			GNPDA1
			EXOC1	GJA1			RPL12
			PDAP1	FASN			COPA
			NDUFA13	BASP1			PSMB6
			MANF	STAM			RAB14
			EIF4E2	UCHL1			SND1
			MTMR6	RFTN1			GDI1
			FAU	DPP4			CS
			GPR158	LGALS1			IGFBP7
			VRK2	MYH9			ITGA1
			SVIL	TTYH3			ANTXR2
			ADCY3	RPS4X			RPS13
			EHBP1L1	RPS3			RAB2A;RAB2B
			MRTO4	IGFALS			AHCY
			C1QBP	NRP2			PSMC6
			CADPS2	FLNC			HUWE1
			TCP1	KRAS			SH3BGRL
			RGS20	ACTR1A			UBA52;RPS27A;UBB
			TMED7	HSPA4			COL6A2
			FST	MYL6			MOCS3
			MTMR12	RPSA			STC1
			KLHL21	ECM1			ITGB6
			LDLR	RPS8			MPI
			SH3KBPI	PFN2			LGALS3BP
			SCRN1	AP2M1			ADAMTS4
			PMVK	FBLN1			LDHA
			GSDME	MYOF			RUVBL1
			FAM160B1	ITGAV			NDUFA4
			EIF3D	CLDND1			MRC2
			TANC2	TWF2			HK1
			TANK	SLC44A1			CDC42
			FBXL20	ADAM10			LRPPRC
			DNAJB4	ESD			CD97
			NAB2	TUBB3			SEMA7A
			HSPA2	RP2			HSPA1A
			FAM120A	SERPINF2			TMED5
			BCLIIA	LAMC1			PPIB
			LAMTOR3	S100A11			SRGN
			NUP85	CHMP4B			VDAC3
			EIF2S1	TFG			CSE1L
			JAK2	ANXA5			ANXA2; ANXA2P2
			POLR1A	EEF1A1			PTX3
			DPYSL4	HSP90AA1			AFM
			TM9SF4	KRT2			PFKM
			AKAP2	GOLGA7			SLC4A7
			USP9Y	FERMT2			GART
			ACADVL	TAGLN			THOP1
			SUSD6	ARPC2			RPL6
			RAB15	ENG			GREM1
			PHGDH	TNC			GNB2
			XPO4	MARCKS			DYNC2H1
			GPS1	FAP			PRNP
			APOA2	PRG4			CRISP3
			RPS29	LAMB1			PSME1
			EMC9	SERPINA7			FXR1
			ATP6V0A2	EPB41L2			RAB11B
			LAMTOR5	SLC7A5			YWHAB
			NF1	SNAP23			SLC7A2
			IMPAD1	VNN1			PSMA2
			SQLE	SLC1A4			EML2
			DAGLB	CMPK1			COL3A1
			TAOK2	RALA			PTMA
			SEPHS1	GNAQ			NAPA
			PLRG1	CPNE3			NUDT2
			YTHDC2	SLC16A3			PRKAR2B
			MAP4K3	HSP90B1			TUBA1B; TUBA4A
			NUP133	VAMP3			EEF2
			INPP5B	CD81			PRDX3
			PPID	RPL27A			LMAN2
			FIS1	ANPEP			CAPZA1
			TRIM56	CAB39			ERP29
			PARP4	TSPAN9			GLRX3
			VPS16	CALM3			ARHGAP18
			IGHA2	SERPINE1			PSAP
			FKBP5	GSTO1			NCS1
			SMS	ENPP1			GMPPB
			GPX4	NPTN			SERPINE2
			SRGAP2C	KRT10			PYGL
			STRN3	PFN1			NUCB2
			CCAR2	LAMA4			HACD3
			CMKLR1	IGFBP4			UBL3
			TYMS	TMSB4X			NLN
			PEF1	ANXA4			LPA
			DGKQ	TGFBI			HSPA9
			MCM5	CASK			RPS15A
			CSNK2A2	HSPG2			XPO1
			CPA4	FLNA			FGF2
			HERC3	CP			RPS12
			CUL3	FKBP1A			CXCL12
			FAM160A2	STX4			VPS28
			CCT6B	S100A13			CD63
			SNCA	PEPD			HNRNPAB
			CDK16	ANXA11			EHD3
			BSDC1	PLSCR3			A1BG
			RABL6				IPO7
			TRHDE				ALDH1A1
			MAP2K4				TSG101
			STX5				HPRT1
			TMEM263				PSMA7
			MAP3K6				PLEC
			PSMB8				SLC25A6
			XRCC1				PRSS23
			PARVB				PSMB5
			LAMA1				APCS
			PPP6R2				FAH
			CDH11				TNFRSF10B
			AP2S1				RPS19
			FMNL2; FMNL3				LRRC59
			CCDC14				IGKV3D-20
			EEF2K				GSTM3
			NSUN5				EIF3L
			MAN2C1				SPON2
			TUFM				NAPA;NAPB
			SF3B5				S100A10
			COG8				PRDX2
			WDR26				ACTB
			DNAAF5				TSPAN6
			ARSA				COPB1
			SUPT16H				MATN2
			ULBP1				ITGA11
			POP4				PAICS
			NYD-SP14				TCEB2
			IL10RB				ATP5F1B
			TMEM132A				MT-CO2
			ARHGAP10				VANGL1
			CHPF2				AKT1
			SPNS1				UGP2
			RPAP1				EIF4A2
			VPS50				PABPC1
			THEMIS2				GPX3
			RAVER1				MARS
			RDH11				RARS
			SRSF3				IL11
			ICAM2				HDGF
			SH3GL1				L2;HNRNPA1
			EIF3H				SERPINC1
			KIF1B				F3
			GSK3B				LMNA
			PDXP				APOA1
			MBD2				KPNB1
			VPS37B				WNT5B
			TNFAIP3				DCTN2
			PIGT				OLA1
			ATG3				HSP90AB4P
			MRPL37				SSBP1
			KLHDC2				PDIA4
			NDUFV2				TFPI2
			WDR82				NAGK
			PKP2				NOTCH3
			TRIP10				RBP1
			AMPD3				TXNDC17
			NPHP3				RASA3
			SFXN3				PGD
			FBXO7				CUTA
			CFAP20				SELENBP1
			CA12				AARS
			LRRFIP1				TRAP1
			PPP4R1				DPYSL3
			GCLC				GPC1
			CNOT2				PAK2
			MAN1A2				APP
			RBMXL1				C6
			SEC61A1				GARS
			UPF1				WASF2
			CTDP1				PFDN2
			CRTAP				UBC
			RPP30				FBLN5
			TRIM16				RAB7A
			GTPBP2				CBR1
			SETD3				RAB2A
			GALNT10				ACTN4
			STK39				TKT
			ACOX3				HSPB1
			ARHGAP30;ARHGAP32;ARHGAP33				HSD17B10
			BANF1				CYCS
			SMURF2				TLN1
			SLC22A3				HRG
			HMBS				MINK1;MAP4K4;TNIK
			ADAD1				SLC38A5
			SLC25A24				COX6C
			TOR1A				GOT1
			ADAMTS12				RPS5
			PES1				ARF6
			TDP1				ANP32E
			AVL9				PUF60
			RFK				DARS
			ATG4A				S1PR2
			TRIM24				HSPA1L
			WFS1				RHOC
			PABPN1				IGLL5;IGLC1
			CC2D1B				ALDH18A1
			DNAJB11				TPI1
			KIF23				DNAJC5
			ATL1				ALDH2
			ASPN				C3
			ADGRG1				QDPR
			USP38				FABP5
			ARMCX3				HYOU1
			KCNH1				USP7
			QSOX2				HSP90AB2P
			YBX1				HNRNPR
			HLCS				SERPING1
			STK10				RPLP1
			AAAS				ALCAM
			DIPK2A				RACGAP1
			ABCD3				RAP2B;RAP2A
			PTPN23				PSMD3
			VPS26B				CCT8
			GSR				LDHB
			FIG4				RAB5B
			ATP6V1F				MRGPRF
			IGHMBP2				MAPRE1
			DCTN4				ACOT7
			INTS7				CNTFR
			EIF2AK2				EZR
			UCKL1				DYNC1H1
			LMO7				TMEM33
			HNRNPH1				ATP5PD
			ALDH1L1				ARPC3
			OBSL1				LOXL1
			SLC12A7				YWHAZ
			OGFRL1				GNB2 L1
			MDC1				FTH1
			MAN1A1				GC
			PYCR3				YWHAH
			SLC2A14;SLC2A3				GANAB
			POLR3A				PGAM1
			EXOC4				HARS
			HEATR5A				ITGB1
			TRMT1				PARK7
			LRRC32				RAC2;RAC3
			WDR70				KRT8
			URGCP				CORO1C
			TELO2				F2
			RINT1				WNT5A
			SRP14				ENO2
			ACADM				ATP6V1A
			TXN TPI1				HAS2
			XPO6				CD200
			GIPC2				CTSK
			FMR1				PSMD2
			DUSP3				RRAS
			TUBB2B				IPO5
			AKR1E2				GLOD4
			UNC119B				GIGYF2
			USP15				ITIH3
			IGHV3-72;IGHV3-73;IGHV3-15				RPL17
			C9orf72				POFUT2
			RNF31				RCN1
			ZPR1				UBE2K
			ENTPD6				MDH2
			SDSL				BCAR3
			SIX6OS1				POR
			HAUS1				TINAGL1
			RNASEH2C				ARPC1A
			SCAMP4				UBE2L3
			PFKFB2				SAR1A
			UBE2V1;UBE2V2				S100A16
			PRMT5				DAG1
			TSKU				SLC9A3R2
			WDFY3				RPL24
			GPSM1				TSPAN14
			MAPK10;MAPK9				TRMT11
			DPM1				SLC2A1
			PSMB7				BSG
			WDR92				PPP1CA
			EFL1				CCT7
			C5orf51				UCHL3
			API5				CARHSP1
			THUMPD3				RHOA;RHOC
			BIRC6				GLO1
			RFT1				WDR61
			POLR1B				FAM126A
			SAMHD1				INS
			SH3PXD2B				FLT1
			NAGLU				HNRNPD
			DYNC1LI1				CRABP2
			AKT2				BPNT1
			RAB2B				MYL12B
			CYTH1;CYTH2;CYTH3				ANGPTL4
			VPS4B				NAMPT
			ST13P4				SPPL2A
			GALNT6				MAPK1
			SLC25A4				HNRNPA2B1
			CYB5B				POSTN
			FBXO9				EIF3A
			APPL2				ATG2A
			TNPO1				ARHGAP1
			MRPL13				MYLK
			CLASP1				FSCN1
			SNX5				SRPX2
			EEF1D				CBR3
			RAB6A				CFL1
			MAPKAPK3				TCEB1
			AFAP1				TENM3
			NCAM2				ARL6IP5
			PRKD2				TNKS1BP1
			PACS1				AP1B1
			CDK13				PLSCR1
			ITPRID2				EHD4
			BCR				HIST1H2BL;HIST1H2BM;HIST1H2BN;HIST1H2BH;HIST3H2BB;HIST2H2BF;HIST2H2BE;HIST1H2BC;HIST1H2BD;H2BFS;HIST1H2BB;HIST1H2BO;HIST1H2BJ;HIST1H2BK;HIST1H2BA
			SIRT5				EMP3
			HLA				VAMP5
			TMX3				MTAP
			LIN7A;LIN7C				TUBA1C
			CHD2				BMP1
			WDR74				EBF2
			PURA				AKR1B1
			ZSCAN21				STIP1
			RPL15				PSMB4
			TRAPPC11				HSP90AB1
			ERBB2				HSPE1
			LNPK				C2
			NEO1				VARS
			DDX3Y				HRAS;NRAS
			MELTF				KRT18
			GLT8D1				MFAP2
			RASA2				ARPC4
			DHX38				IGHG3
			BTBD1				COL16A1
			ABCF1				SRC
			UFD1				CYB5R3
			SMARCA4				ENO1
			RPS6KA4				PCBD1
			ARMC9				DDX1
			LRP8				COL4A1
			TGFBRAP1				SH3BGRL3
			CNTN1				PSMC5
			FAHD2A				PLPP3
			AGL				VASP
			ZDHHC20				ARF1;ARF3
			AKR1D1				TUBB2A;TUBB2B
			CLPTM1L				PPA2
			EML4				SLC7A1
			TTL				GORASP2
			ZBED9				F5
			TTC39B				CPNE1
			STAT5B				OLFML3
			ENPEP				CNDP1
			PRPF8				LCP1
			FKBP3				GUK1
			PLEKHB2				STXBP1
			RTRAF				EIF4H
			CCDC17				LAP3
			TBL1XR1				PRKACA
			SZT2				RPL11
			UBE2O				KATNAL2
			APOLD1				ETFB
			UBL5				IDH1
			ARHGAP29				RPL8
			NUDC				AHSG
			EIF3J				RAB1A
			PPP2R2A				USO1
			TOM1L1				TUBB8
			BCAT2				CTSA
			TMEM167A				COLGALT1
			MFN1				DDX39B
			RTCA				PSMB3
			CAMSAP2				EIF5A;EIF5A2;EIF5AL1
			SCLT1				DNM1L
			FARSA				RAB18
			ARMCX1				PHB
			ACSL1				AKR1A1
			ABCC5				ANXA7
			RBBP7				GAPDH
			PLEKHG5				RPL10;RPL10L
			PTPRG				PSME2
			CMAS				VAMP3;VAMP2
			MOCOS				B4GALT5
			TNFRSF21				GSTM2
			SLC6A8				ACTG1
			CWC22				PLAUR
			DAXX				CYFIP2
			NRDC				PZP
			UNC13A				RPS9
			PAAF1				APRT
			ARF5				HNRNPA1
			PRX				ITIH4
			GBP1;GBP2				ACSL4
			TARBP2				PPP1R7
			RAD50				HSPA1B;HSPA1A
			TRIOBP				PVR
			SYNE1				PGK1
			MTHFD1L				PANX1
			MVK				PLAU
			TUBGCP4				RAC1
			PSMD10				UGGT1
			CDK7				GALK1
			WDR44				DPYSL2
			NUDT16L1				EIF3B
			GDF11				RAB8B
			GCN1				GNAI2
			MCM2				PRDX6
			MED21				AMBP
			SYT11				PSMA3
			OIT3				TGM2
			MCM4				SLC44A2
			FBXL17				EPHA2
			TOMM70				SEPTIN11
			MCC				APOC3
			RPL9				APEH
			RAB32				CAPZA2
			DDX43				CYFIP1
			SLC26A2				COL15A1
			CHST12				PCMT1
			H2AC11				SRI
			TARDBP				ATP1B1
			STAU1				WDR1
			DDX21				YWHAE
			B3GALT6				PRPF19
			APOC2				FGG
			PWP1				SLC2A3
			ADAR				COPG1
			DHX29				TWF1
			HADHB				ATP5B
			NUMB				IDH2
			RHOQ				RPS26;RPS26P11
			PAN3				GPI
			TNIP1				RPS27A
			INHBE				APOB
			TM9SF2				CFH
			KTI12				SPTAN1
			MAP3K4				C4A
			NSFL1C				PPP2R1B
			MED15				PAPPA
			MTA1				SLC1A5
			CANT1				NIBAN1
			CDK2				AFP
			XRN1				RAB21
			RHOJ				TUBA1B
			ESYT2				CPB2
			INTS13				TARS
			HEATR6				RPS2
			GNG7				SNRPE
			CDC37				AOC3
			ZER1				RPL7
			PPP2CA				CD248
			MAP1LC3B;MAP1LC3B2				ZYX
			LRP12				COPS2
			POLR2A				PSMA7;PSMA8
			TUBG1;TUBG2				SDC4
			SOX6				PSMB2
			CCZ1				CALR
			AKR7A2; AKR7 L				WARS
			DDX17				PCNA
			HIP1R				PTK7
			PTGES2				PRKAR1A
			PLEKHA2				AP1M1
			L3HYPDH				EPRS
			LRRC1				RPS26
			DGKA				PCYOX1
			GNAO				HBD
			GALT				LIPA
			RAP2A				VTN
			ATP6AP2				TPM1
			ABHD10				SEPTIN9
			LAMTOR4				ACO1
			KIF1A				FLNB
			FBLN7				ATP5F1A
			RSPRY1				TXNL1
			POLR2J3				IL1RAP
			SYDE1				PRDX5
			ASH2L				VDAC1
			PANK2				PPIA
			IGLC2				PI4KA;PI4KAP2
			TM9SF3				SEPTIN2
			SHPK				S100A6
			PPP6R3				TFRC
			BICD2				AK2
			ILK ITGA2B				FBN1
			CCDC157				ALDOA
			SAA4				HEG1
			CBX3				PSMC1
			ACAP2				CLTC
			SULF1				MAP2K1;MAP2K2
			KIF3A				PDCD10
			DCXR				PVRL2
			ACP1				TLDC1
			PDIA6				RAN
			CDC23				UFC1
			PBXIP1				ETF1
			RAB11FIP5				ITGA4
			CUL7				PSMA4
			EIF2B1				PGM2
			GSTZ1				MCTS1
			TBC1D15				PRKCSH
			RASA1				HSPA6;HSPA7
			NONO				GLUD1
			IMPA1				MOXD1
			PATJ				MFAP4
			ITCH				ADSS2
			ARPC5L				COTL1
			RPS27 L;RPS27				UROD
			TANGO6				TUBB2A
			KIRREL				RPL36
			PIK3R1				SERPINH1
			PTPMT1				MGLL
			PDGFRA				TPM4
			HELZ				SCPEP1
			PTPRJ				INHBA
			PTRH2				RBP4
			DMD				UGDH
			NDUFA12				S100A4
			STAMBP				LOXL2
			MLKL				NPEPPS
			PPM1G				XPNPEP1
			OTULIN				RAP1B
			NMT1				CAPRIN1
			SNX8				PEA15
			SSH3				EIF4A1
			SARNP				HBG2;HBG1
			PLEKHF1				UBA6
			DLG5				SYMPK
			PGM5				HPCAL1
			TIMM50				CALU
			KLC2				ITPA
			HDAC1				HSPA5
			SMARCAD1				DOCK10
			SH3RF1				ACAT2
			FNDC3B				PPP2R1A
			RNMT				PFDN6
			LMCD1				ICAM1
			MICAL1				RECK
			DNM1 L				SCARB2
			PCDHGC3				ITIH2
			PPP1R21				SLC9A1
			ARHGAP35				THBS2
			NEK9				CA2
			MAPKBP1				LTF
			DCHS1				ATP5PB
			RPL23A				PAFAH1B2
			TRIM46				RAB6A;RAB6B;RAB39A
			TUBGCP5				FAM26E
			ADNP				SNX3
			UST				STOML2
			POLD1				UBXN1
			HBB;HBD				ERP44
			VIPAS39				CAPN5
			PDCD1LG2				PA2G4
			CALD1				NEDD8
			ACTNI				SARS1
			EIF3E				CADM1
			ADSS				CMBL
			RPL31				RPL23
			HAUS7				ITIH1
			HMGCS1				VCL
			TFCP2				MAP1B
			PIGU				ACTA2;ACTG2
			ZNF570				DLD
			CNNM3				ILKAP
			PKP3				WFDC3
			DHRS1				PKM
			GAK				RPS7
			DEK				ARHGDIA
			PSPC1				CXCL5
			C4BPA				RAB1B;RAB1C
			ARHGAP24				HNRNPA3
			SORBS3				CFB
			UPF2				QSOX1
			C16orf70				CDC42BPB
			FCSK				CXCL6
			EIF3I				CCT5
			NINJ1				ARF3
			HIST1H1D				CDCP1
			MLH1				PSMD7
			UBAP2				MIF
			VAMP7				ITGB3
			AMPD2				PSMC3
			ELOB				P4HB
			MON1A				PSMB1
			SRSF3;SRSF7				TXN
			NXPE3				ACTA2
			ZNF804A				LGALS8
			SEPTIN10				ALDOB
			GALNS				CTNNA2
			DOCK7				BCAT1
			STX6				SLC2A3;SLC2A14
			TPR				UAP1
			MTX2				ATP2A2
			MAP1S				SIRPA;SIRPB1
			ITCH;WWP1				ATIC
			BNC2				PSMB10
			SERPINA3				PGM3
			NDUFS3				FAM180A
			MAGED1				BAX
			TNPO2				FDPS
			MT2A				NANS
			EIPR1				ANO6
			ALG1				JCHAIN
			HINT1				FAM49B
			WNT7B				RAB8A
			HEXA				HBA1
			USP39				CTSC
			HNRNPU				MPST
			DYNLT3
			ATXN2L
			MAP2K3
			SCAP
			SLC4A4
			FLII
			RPL38
			ST13;ST13P4
			CCDC126
			CHPF
			CSNK2A1
			MAP7D1
			BABAM2
			AAK1
			FBXO2
			RPL14
			MAFF
			TMOD3
			EEA1
			GEMIN5
			UBR4
			LTBP3
			DDX20
			UTP15
			HSBP1
			MYBBP1A
			PHKB
			CCT6A
			TBC1D8B
			USP8
			BAIAP2
			TYMP
			XPO7
			TRIM5
			APOC1
			ARID1A
			CCZ1;CCZ1B
			STARD7
			ARFGAP1
			NCLN
			SDHA
			H1-4
			LYPLAL1
			BTAF1
			MAST3
			RPP38
			MAEA
			DRG2
			H1-2
			CPSF2
			HDLBP
			SRSF12
			HSPAB
			FANCD2
			ARL6
			EIF2D
			PSPH
			RAP1GDS1
			DARS2
			COG7
			PLXNA3
			MMS19
			KARS1
			GMPR2
			RPTOR
			ERGIC1
			UGCG
			GPHN
			LPP
			ORC3
			ATRX
			RAE1
			TNIK
			BID
			HSPB6
			SEC24D
			TGFB2
			HSPB8
			ATP6V0D1
			MTA2
			LZTR1
			MALT1
			ARVCF
			TRIO
			POLR1C
			NUBP2
			TUBGCP3
			KIF7
			C1QC
			TM9SF1
			ZNF85
			NBEAL1
			C8A
			MTM1
			RECQL
			CTNNBL1
			FHL3
			SPATA5L1
			NDST1
			DOP1B
			PTPRE
			PELP1
			SDHB
			FBXW8
			MYO3B
			DUSP22
			DERA
			TPP2
			ECPAS
			ST6GALNAC5
			JAM3
			CHSY1
			ARHGAP17
			TTF2
			PHKG2
			SFPQ
			AKR1B10
			EXT2
			RARS1
			DIAPH2
			DNMIL
			PTPN12
			DIP2C
			TOP3B
			MAP3K5
			PDLIM7
			INTS14
			H2BC13
			FUBP3
			ACACA
			COG6
			ABHD4
			ARHGEF12
			RAC2
			LARS1
			LYPLA1
			SCYL1
			RPP40
			UAP1L1
			SCOC
			YOD1
			EML1
			RALY
			NUP93
			SMAD3
			YARS2
			RMC1
			NAPG
			SRGAP2; SRGAP2B
			HMOX2
			DDX27
			PLCG1
			CACNB3
			NEDD4
			KRT13
			MRPL19
			DCBLD2
			PRKAR2A
			SKP1
			SEPTIN6
			UBE2I
			FBLIM1
			FYCO1
			RAPH1
			TBC1D5
			MINK1
			ATP11A
			GRB7
			SLC25A5
			ARMC1
			PELO
			CSTF3
			PI4KA
			PRKCI
			SLC15A4
			OSMR
			LEPRE1
			MRPL12
			U2AF1;U2AF1L5
			VWA8
			C19orf25
			COMMD2
			MGAT1
			SLC35B2
			RIOX2
			CHEK1
			SCRN2
			EXD2
			IPO8
			SYNC
			FZD2
			PARVA
			MAP3K14
			PPP1R8
			TRMT112
			PKLR
			TNFRSF11B
			GOLPH3
			UBLCP1
			ANAPC13
			CLK2
			PPP6R1
			MBTPS1
			FANCL
			HSD17B11
			SH3GLB1
			C9orf50
			SUPT5H
			XRCC6
			PAG1
			PIK3C3
			GNG10
			C1QTNF5
			USP16
			LARS
			ANKRD28
			GALNT5
			APBB1
			COMMD7
			PLXNB1
			NIPSNAP1
			USP10
			B4GALT1
			CHD3
			PI4K2A
			HMCN1
			FGD4
			DYNC1LI2
			ZMYND8
			GATAD2A
			PDXK
			EFTUD2
			HSPB11
			EXOSC10
			HACE1
			ATG4B
			LSG1
			PLEKHG2
			EMG1
			NCEH1
			ARMC8
			VPS36
			CORO2B
			TBXA2R
			MAP11
			TECR
			PRKCD
			LPXN
			SERPINA1
			PUS1
			MYO10
			MASTL
			CALM1;CALM2;CALM3
			FADS2
			ENAH
			ATP2C1
			RCC2
			MYO16
			SLC12A2
			CD58
			STON2
			IREB2
			GRSF1
			NLGN2
			EXOSC9
			ABCC4
			SSR3
			FAM171A1
			NAA16
			CC2D1A
			STRADA
			LLGL1
			SRR
			PIK3C2A
			SCLTI
			DNAJC7
			CHKB
			NOL3
			IGLV3-21;IGLV3-9
			TMPO
			ASPH
			FLOT2
			GPR112
			OXCT1
			SRP68
			VPS51
			ABCA8
			SYNGR2
			PITPNA
			NDUFS2
			UBR5
			PRPF4B
			NRBP1
			KDM1A
			GP6
			ILK
			CSNK1G1;CSNK1G2;CSNK1G3
			PEAK1
			SERPINB2
			MAPK14
			TRPV2
			PHETA2
			ABTB2
			EIF2S3
			H1-5
			AP4B1
			AP2A1
			VBP1
			MORC3
			SMPD1
			GPR126
			TMEM47
			RAPGEF1
			TBC1D2B
			TIFAB
			AKAP10
			KLHDC8B
			MED11
			CPSF3
			FRMD6
			DGKZ
			UNC79
			TCP11L1
			GPKOW
			PLA2G4A
			AKR7A2
			FKBP10
			BOLA2
			LARP1
			MAP2K2
			PDGFB
			HPS3
			NAA50
			RRAGA
			SPR
			EIF2S3B
			SAMD9L
			KIF21A
			ABCE1
			EXOC8
			CSNK1G2
			SLIT3
			ARMH3
			TTC5
			HELZ2
			HSPA6
			ATP6AP1
			LIN7A
			STAT3
			DCAF1
			SYNJ2
			WDR36
			ROBO1
			VPS9D1
			ARSB
			APAF1
			TRPT1
			GPR176
			AGK
			DENND4A
			EGFLAM
			VPS11
			STX7
			BCAR1
			LUZP4
			TMEM214
			GATD1
			RABGAP1
			SIPA1L1
			N6AMT1
			GPRC5A
			DPYS
			WDR4
			SLIRP
			GRK2
			VPS33B
			NAA10
			UACA
			HEXB
			DPH6
			SNX2
			RBX1
			COL4A3BP
			PYCR1
			GRHPR
			TSNAX
			MYO18A
			ATM
			PRRC2C
			ODF2L
			PCID2
			LTN1
			GTF2H4
			ARHGEF18
			BLOC1S3
			ITM2C
			SUMF2
			DCAF7
			CDH6
			AQR
			CAMP
			THG1L
			ATP5MF
			GOLGA5
			MTREX
			ALDH7A1
			EIF3F
			AATF
			C3orf80
			TMED2
			SLC26A11
			LYPLA2
			IGLC6;IGLC7
			NMT2
			FCHSD2
			BARGIN;SH3BP1
			DKC1
			STAT6
			GNL1
			PRPSAP1
			SCARB1
			ARMC10
			PCDHGA12
			PPP1R12C
			ATG9A
			PTPA
			ELP3
			SUN2
			QPCT
			PPT1
			KEAP1
			MST1
			RFC4
			H2AFX
			MED16
			RPL30
			PLOD3
			TMEM63B
			ELMOD2
			ARHGEFI7
			S100A8
			DRG1
			HIST1H2BC;HIST1H2BD;HIST1H2BH;HIST1H2BK;HIST1H2BL;HIST1H2BM;HIST1H2BN;HIST2H2BF
			ARFIP2
			KDELR3
			HARS1
			UROS
			TRAPPC10
			LRP10
			PRXL2A
			MGMT
			CPQ
			PIEZO1
			DYNLRB1
			CNOT10
			DIMT1
			PRIC285
			MAP4K5
			CHODL
			LASP1
			PLAA
			KRT6A
			UBE2D1;UBE2D4
			VPS35L
			SEH1L
			KCTD9
			WDFY1
			EHBP1
			B4GAT1
			ATAD3A
			TXNIP
			GLUD1;GLUD2
			SHMT1
			FBXL8
			TRIP13
			RPL36AL
			NEB
			SRSF4
			HEBP2
			IL6
			CAMK2G
			RAB17
			POLB
			PTBP1
			PTAR1
			KIF3B
			FBXO44
			SNX7
			MTMR9
			CPT2
			CBS;CBSL
			SEC31A
			IVD
			CDK19;CDK8
			HEATR1
			GLMP
			NSDHL
			NAA35
			VPS8
			TOR1B
			LSS
			TSGA10IP
			HNRNPC
			ARHGEF40
			ISG15
			SF1
			MVB12B
			FAM120C
			UBASH3A
			ELOC
			CNOT9
			RNF213
			CUL1
			SUCLG1
			PDIA5
			DHX9
			WDR47
			XPR1
			PKN2
			PRPF40A
			RBFOX1;RBFOX2
			DALRD3
			DTD1
			INTS11
			PPP2CA;PPP2CB
			PPPICB
			DDX19A
			P3H4
			MOB3A
			WASHC4
			RPL26
			NDUFB10
			ARHGEF11
			PIK3R4
			OPLAH
			PGAM5
			RHOA;RHOB;RHOC
			GRB10
			EPPK1
			CLSTN1
			P4HA2
			NIPSNAP3A
			RBM12
			MOV10
			STXBP2
			CSNK1D;CSNK1E
			DFFA
			SMC2
			PRPF4
			VPS26C
			SCYL2
			PTPN1
			MYH14
			IFITM3
			CDK5RAP2;PDE4DIP
			DSC3
			VPS37C
			WDR11
			DKFZp686K139
			NIFK
			CDK9
			PLCG2
			TTR
			UVRAG
			PGRMC1
			DNAJA2
			ITGA2B
			PTGDS
			TNPO1;TNPO2
			MYOM2
			WASH2P;WASH3P;WASH6P;WASHC1
			SERINC5
			CCNL1
			LYN
			TOPBPI
			POMP
			TMPRSS9
			HGD
			ALLC
			EIF3C;EIF3CL
			AHSA1
			AARSD1
			MYO3A
			GCC1
			GDAP2
			ZNF491
			SLC5A6
			NTMT1
			NOP56
			NUDT11
			CUL5
			SNX27
			FPGS
			ANAPC2
			SNRPA1
			NUBP1
			POGLUT2
			EIF5
			AIFM2
			ANOS1
			TPP1
			C8B
			PREB
			HNRNPF
			BRAT1
			NME7
			UBE2C
			DNMBP
			FHOD1
			TFDP1
			DHPS
			LRATD2
			SEC24C
			GTPBP4
			TUBGCP2
			BRD3;BRD4;BRDT
			RPS27A;UBA52;UBB;UBC
			IRF2BP1
			SMAD1;SMAD5
			IL1R2
			PIK3CA
			PPME1
			TRAPPC1
			TNPO3
			CKLF
			HTT
			TRAPPC8
			PLEKHN1
			MBNL1
			CYB5R1
			DAB2IP
			NUP160
			BRI3
			NAXD
			SDC1
			ATP6V1H
			SERPINB1
			HNRNPDL
			NECTIN3
			ZSWIM4;ZSWIM5;ZSWIM6
			SMARCC1;SMARCC2
			GGT7
			DHX57
			AP5B1
			TUT7
			MYCBP2
			EMD
			PUS7
			LATS1
			ANKRD13D;ANKRD13A
			SECISBP2L
			NEMF
			SCOI
			MED1
			PAMR1
			CLU
			PABPC4
			DDX6
			HS3ST3A1;HS3ST3B1;HS3ST6
			ENDOD1
			SLCIA2
			DPH2
			C4orf17
			IDI1
			HSPDI
			DIAPH1
			AP3M1
			TRAF4
			CORO1A
			RRM2
			OS9
			COMMD10
			MRE11
			COG5
			COPS8
			SACM1L
			NGLY1
			KLHL12
			TPII
			SLC20A1
			SIL1
			ASB6
			FEN1
			IGF1R
			MRPS23
			EFNB2
			PCM1
			GNPDA2
			NOB1
			ATRIP
			PIP4P2
			GTF3C4
			FANCI
			IQSEC1
			NAV1
			IGHA1
			RETREG3
			HMGCL
			TRIM38
			MSI2
			ACAA1
			LRRC40
			LRRC7
			IL6ST
			TMEM109
			NCAPD2
			ASNS
			RPL18
			SMU1
			PPP4R3A
			ANK2;ANK3
			SPATA20
			SGMS2
			MON2
			UBE4B
			NIT1
			CTDSP1
			CHD4
			IKBKE
			RELA
			DBN1
			COMMD3
			TAOK1;TAOK2
			TXNDC9
			LARP1B
			KHSRP
			FBL
			CBLN4
			CDC73
			COLIIAI
			LOXL3
			FLRT2
			ANAPC5
			RIT1
			PKN1
			RHBDF2
			AKT1S1
			MAP1LC3A;MAP1LC3B;MAP1LC3B2
			ARL3
			MTCL1
			PHF14
			EIF2AK4
			THOC6
			BAZ1A
			RRP12
			PRMT3
			IGKV2-28;IGKV2-29;IGKV2-30;IGKV2-40;IGKV2D-26;IGKV2D-28;IGKV2D-29;IGKV2D-30;IGKV2D-40
			PPAT
			HSPH1
			MBLAC2
			TMEM198
			DPP8
			CDC16
			OTUD7B
			MSRA
			UBA2
			IFI35
			KIF13B
			RAB12
			ADAMTS13
			SUFU
			PPP2R5D
			WDR5
			DOCK5
			CCDC15
			CAP2
			TIMM44
			PSMD1
			UBA5
			ILVBL
			DPEP2
			IFNGR1
			CSNK1G3
			MAGEL2
			SLC29A2
			SRSF9
			MRPL21
			RBMX
			TGFBR2
			CDC123
			CTU1
			AHCYL1;AHCYL2
			CIB1
			MDN1
			CTNNAL1
			CIT
			TNFAIP2
			HERC4
			RASAL2
			DRAP1
			SLC38A1
			RGP1
			SYNJ1
			NIT2
			RAB11A
			PLCD3
			ARHGEF17
			SNX1
			OGA
			WSB2
			C7orf25
			CACYBP
			JAK1
			SETD7
			MYCBP
			CHAF1B
			FLOT1
			TOR1AIP2
			HNRNPLL
			FABP4
			CSRP2
			TIMM13
			DDX58
			GBA3
			CDC34
			MCM6
			CIRBP
			UBE2D2;UBE2D3
			RRM2B
			TMX2
			VPS52
			PPM1F
			TSR1
			SEPTIN8
			WDR18
			HSD17B12
			CTPS2
			NDUFA9
			SCRIB
			NES
			FZD6
			TBC1D2
			SLC25A12
			ERCC6L
			POLR2C
			PON2
			UNC119
			SNWI
			ANKRD27
			EIF3K
			EIF2S2
			CKAP5
			PRR12
			UCHL5
			ULK3
			MAP2K1
			KYAT3
			PNO1
			HPS5
			SLFN5
			PTP4A1
			UBR2
			PICALM;SNAP91
			CCDC22
			SNX24
			ARRDC1
			STC2
			PGLS
			SAE1
			SGCE
			YIPF5
			SAMD9
			STRN4
			LCN2
			SUMO4
			GMDS
			YKT6
			WWP2
			ZNF326
			PPP2R5E
			PAF1
			TTC9C
			FBXL18
			TMEM2
			KCTD21
			DCTD
			CTSZ
			STX16
			FEZ2
			THSD4
			VTI1B
			CDC5L
			TBCD
			SEPHS2
			KHDRBS1
			LARS2
			PPP1R18
			PSEN1
			IFT20
			UHRF1
			PANK4
			HIP1
			WNK1
			CDKN2A
			GSDMD
			FAM120B
			SPRYD3
			MFHAS1
			HAS1
			MAGED2
			KPNA6
			CASP2
			ACOX2
			SERBP1
			GTF2H3
			YTHDC1
			ERN1
			ATG16L1
			PDHB
			EOGT
			CSF1R
			STK38
			C4orf26
			QTRT2
			NF2
			VTA1
			CRISPLD2
			RBM43
			TRIM25
			DDX3X
			CRKL
			SESN2
			MYO18B
			RAB22A;RAB31
			HNRNPL
			ARHGEF10
			MPG
			FJX1
			DHX36
			NUDCD1
			NDFIP1
			APPL1
			RAB43
			ADCY9
			PTPN13
			DAPK1
			IDH3B
			IGLV2-11;IGLV2-8
			P3H3
			EIF3G
			ARHGAP22
			GOLT1B
			TMED4
			TNFRSF10D
			MROH1
			MIB1
			NPC1
			INPP5A
			TTC38
			ALDH9A1
			SMARCE1
			STK17B
			VRK1
			B3GAT3
			TMEM106B
			SLC27A5
			SAR1B
			TTC7B
			PRKAG1
			IGF2BP1
			FCHSD1
			PATL1
			VARS1
			NDN
			RANGAP1
			PUM1
			PDE12
			NADK2
			CNOT6L
			S100A9
			TRAPPC6B
			BIRC3
			SRY
			DCAF8
			H2AFY
			RXRB
			ZNF638
			CEP250
			EIF2B5
			KCNJ2
			VPS33A
			FIBIN
			BYSL
			DDT
			PMPCA
			U2SURP
			GLTP
			ADAM12
			CSPG4
			NAALAD2
			G3BP1
			NUP155
			NT5DC1
			ADCY7
			EIF2S3 L;EIF2S3
			GDF15
			ATP13A1
			PRKRA
			DAZAP1
			KIRREL1
			CSTF1
			TPRG1L
			GYS1
			PEBP4
			PAIP1
			BTN2A1
			IGF2BP3
			SH3BP4
			CLUH
			UBB
			TRIM33
			USP47
			TCF25
			NDUFS1
			ARL2
			PAPOLA
			IGKV1-8;IGKV2-26;IGKV2-30;IGKV229;IGKV2-28;IGKV2-40
			MSH3
			TTC37
			CASP6
			CASTOR2
			RCL1
			SEC15L3
			PIKFYVE
			PI4KB
			MTMR1
			RIMS3;RIMS1
			BET1L
			NOC4L
			FRY
			DYRK1A;DYRK1B
			PCYT2
			RHOT1
			EPS8
			SPPL2B
			SHC1
			BLOC1S2
			SAAL1
			DAD1
			HERC2
			HOOK3
			ITM2B
			STK26
			PAPSS2
			ACTR10
			ACSL3
			GLT8D2
			UTRN
			PALLD
			SDAD1
			RPL35
			TBL3
			IMPDH2
			MT-ATP6
			TENM4
			INTS6
			MAP3K20
			SMC3
			KPNA2
			OGDH
			GSS
			DCP1A
			NECTIN2
			KPNA3
			PPP3CA
			ALDH3A2
			DDB2
			WNT8B
			GHR
			BCLAF1
			BMT2
			GOLGA3
			TRA2B
			MTRR
			PLEKHO1
			MGAT4B
			DHRS7
			KNTC1
			EXOSC2
			MYL12A
			WDR59
			BHMT
			LAMTOR2
			GTF3C3
			RBPJ
			LRRC8D
			CEP170
			TBKI
			PF4
			MSH6
			KIF5B;KIF5C;KIF5A
			CYRIB
			IPO4
			SRSF6
			ZNF598
			PIN1
			SLC6A15
			SIPA1
			PTK2
			ATAD1
			UBR3
			DNM1
			NOP9
			CAPNI
			OTUD4
			SORT1
			PLIN2
			FAM98B
			ASCC1
			NAP1 L1
			TPCN1
			STARD13
			PCDH7
			NFKB2
			ADI1
			TNFRSF10A
			SCP2
			IFT140
			SON
			QPRT
			SLC6A6
			NUP37
			RHEB
			RAB3A
			ERLIN2
			GPD1
			AVEN
			BCAM
			ADAM19
			PCK2
			FKRP
			HLA-DRA
			CELF1
			ABRAXAS2
			EDNRA
			TMEM200A
			PPP2R5A
			POGZ
			HMGN4
			EIF3M
			ZZEF1
			RANBP6
			PBDC1
			FUCA2
			PIP4K2B
			IRF3
			NBPF8
			TRIP12
			LIF
			PHLDA1
			USP19
			EPASI
			ABI2
			LSM12
			ARIH1
			CALHM5
			POLDIP3
			RPL32
			BBS1
			WDR20
			WDR6
			NUP88
			FCGBP
			DHX16
			KIF2A
			CD99
			OCRL
			GLA
			NEBL
			COG3
			IMMT
[truncated: 1,561 more rows]
